# Supplementary material for: The force at the implant cannot be assessed by the mallet force–Unless supported by a model
Source: PLoS One. 2024 May 17;19(5):e0303682. doi: 10.1371/journal.pone.0303682 (PMC11101067; doi:10.1371/journal.pone.0303682)
Supplement: S1 File — (ZIP) [file pone.0303682.s001.zip]

Archive with 8 entries (8 files):
- supporting_material_fig2.csv
- supporting_material_fig3.csv
- supporting_material_fig4.csv
- supporting_material_fig5.csv
- supporting_material_fig6.csv
- supporting_material_fig7.csv
- supporting_material_fig8.csv
- supporting_material_fig9.csv
