# Supplementary material for: The force at the implant cannot be assessed by the mallet force–Unless supported by a model
Source: PLoS One. 2024 May 17;19(5):e0303682. doi: 10.1371/journal.pone.0303682 (PMC11101067; doi:10.1371/journal.pone.0303682)
Supplement: S1 File — (ZIP) [file pone.0303682.s001.zip › supporting_material_fig2.csv]

Time [ms];F_mallet_01 [%];F_mallet_02 [%];F_mallet_03 [%];F_mallet_04 [%];F_mallet_05 [%];F_mallet_06 [%];F_mallet_07 [%];F_mallet_08 [%];F_mallet_09 [%];F_mallet_10 [%];F_mallet_11 [%];F_mallet_12 [%];F_mallet_13 [%];F_mallet_14 [%];F_mallet_15 [%];F_mallet_16 [%];F_mallet_17 [%];F_mallet_18 [%];F_mallet_19 [%];F_mallet_20 [%];F_mallet_21 [%];F_mallet_22 [%];F_mallet_23 [%];F_mallet_24 [%];F_mal…
0.0000;0.348494214099148;0.551110394634215;0.939511271964897;0.813687823265360;0.718135556533054;0.776140158276940;0.658259468186989;0.757550106514457;0.378477832412201;0.778648610281492;0.010895199946404;0.365695779524583;0.556376969956217;0.529222874625115;0.615793501904084;0.523941774883056;0.759704033305794;0.438306765218681;0.842631470337475;0.718704879930570;0.821527749279610;0.409237180751…
0.0013;0.445477044689012;0.637828489979070;0.965572851930909;0.873513661855784;0.802205834122896;0.852531760755254;0.746143900605715;0.826790506958402;0.468592937413409;0.798012772456988;0.106162836477416;0.458494184886451;0.643524618783957;0.620975779910996;0.692805500450371;0.610995661648953;0.843877827152816;0.527172277754368;0.866824399531980;0.795651949124468;0.914308714866161;0.501895521001…
0.0025;0.548569388020856;0.722152441988964;0.973427536999158;0.923213765718825;0.878513368246983;0.919574357799447;0.829719236597686;0.887051909290553;0.556237618739657;0.796045914425942;0.208803114898222;0.547500210180144;0.726085463115864;0.706682838603791;0.762427506119770;0.692629158598947;0.922709622063196;0.618617591479022;0.874732993978808;0.865763771043794;0.999717883321666;0.598824480416…
0.0038;0.655780628217703;0.801527963992334;0.960501127479922;0.960297589492717;0.944012287045536;0.974318004436877;0.906117956089740;0.935474480027706;0.638755302948601;0.770257314849984;0.316995349523507;0.629903381103403;0.801342135780300;0.783361911656266;0.821862153976814;0.766043881568194;0.993502047993983;0.710568323150061;0.864031315733947;0.926350973042574;1.074516062022230;0.697964001043…
0.0050;0.764751417657105;0.873204729855170;0.924442967173215;0.982282434129515;0.995555524511010;1.013763928064110;0.972298281576999;0.969154155305572;0.713284163300724;0.718466817519602;0.428544460040725;0.702712876938561;0.866431838052036;0.847888419677029;0.868210594500905;0.828308180938490;1.053436358327430;0.800664883431566;0.832603742911230;0.974630600136669;1.135332065335120;0.796935889297…
0.0063;0.872769616569233;0.934284801693145;0.863220265485479;0.986759747726980;1.029966002057760;1.034938356405810;1.025103656603710;0.985216081326934;0.776807821784441;0.638904734498542;0.540891345444236;0.762814628239743;0.918403713527457;0.897059600802424;0.898537066785550;0.876417882087841;1.099630973250180;0.886288803851347;0.778630674061864;1.007788054539810;1.178735769965420;0.893066824900…
0.0075;0.976798028577745;0.981781469844214;0.775217053779371;0.971469059906313;1.044118175405430;1.034975667733960;1.061333068509450;0.980896951045860;0.826216849088106;0.530314956354364;0.651134079788010;0.807039317019325;0.954286334646717;0.927669455896567;0.909943376293658;0.907367031950511;1.129209376589360;0.964599560652527;0.700678322237624;1.023048288755990;1.201322569089940;0.983422273691…
0.0088;1.073514716415090;1.012688342767210;0.659336027867944;0.934378698509767;1.035029234570960;1.011209976372420;1.077821886818710;0.953635317383957;0.858380890396840;0.392059231326811;0.756060806517130;0.832240934606816;0.971164881664694;0.936593895931963;0.899652724662598;0.918228215233490;1.139376932346210;1.032582308540670;0.597790980943400;1.017755656723480;1.199808590781140;1.064851851522…
0.0100;1.159366445555150;1.024058248601130;0.515101247725194;0.873772156119962;0.999958914217703;0.961273943363351;1.071532578756960;0.901168673829285;0.870230950095353;0.224220300569130;0.852195031770253;0.835385256628194;0.966267296718918;0.920885310179859;0.865102065411187;0.906241692245479;1.127505922391200;1.087106740753400;0.469583887125651;0.989461566405353;1.171135699944820;1.134046453949…
0.0113;1.230635527716500;1.013091224642040;0.342759386873631;0.788338683271064;0.936516539426390;0.883203281935173;1.039654331864720;0.821635809868994;0.858851054068298;0.027701335259688;0.935853805994756;0.813647285050692;0.937058399232400;0.877875455151957;0.804041853665546;0.868912281084589;1.091227820055860;1.124997064105750;0.316334571270569;0.936018800486070;1.112584938039010;1.187607196392…
0.0125;1.283520015370840;0.977230579018531;0.143376965281382;0.677266390295147;0.842773601283538;0.775545121657222;0.979710270297890;0.713682659768515;0.821578185049128;-0.195681078160217;1.003219025806440;0.764516376428043;0.881340642430397;0.805285221172123;0.714641720968507;0.804112573693304;1.028531506733980;1.143112807078760;0.139070371759902;0.855681069338421;1.021896681090490;1.22212590622…
0.0138;1.314226834771500;0.914265702585651;-0.081069224282007;0.540335858619281;0.717379826832287;0.637468106856781;0.889670599764907;0.576569563366044;0.756109059474772;-0.443113312720235;1.050421777537000;0.685907424672480;0.797359868492046;0.701339472642745;0.595600256127832;0.710190749004603;0.937865815766895;1.138439864051970;-0.060350392508410;0.747206039953220;0.897395420078212;1.234276576…
0.0150;1.319077050525520;0.822439983671713;-0.327611462146295;0.378012017625643;0.559680385135092;0.468871832258470;0.768069659770433;0.410277563649448;0.660611987970626;-0.710713447715781;1.073639287391260;0.576276111062420;0.683914090843531;0.564884797293186;0.446256734098177;0.586080934251098;0.818244466129453;1.108190824622980;-0.279166242133264;0.609959767735487;0.738116692572426;1.220916843…
0.0163;1.294622048432830;0.700561843787043;-0.592223299202852;0.191531850290907;0.369831569897825;0.270492963042191;0.614124510510808;0.215611107856183;0.533841742941506;-0.993475443580676;1.069203653291980;0.434735896214958;0.540463015566974;0.395507658144118;0.266702315752932;0.431413770662947;0.669351146708627;1.049913251523190;-0.513652097570620;0.444020170299780;0.543933328792773;1.179198191…
0.0175;1.237769021913930;0.548116588159865;-0.869767723227185;-0.017014647721392;0.148912033418475;0.044005156063088;0.427852351635153;-0.005705686933461;0.375255053163987;-1.285231770939870;1.033721123148620;0.261174127398976;0.367235728549684;0.193650131068946;0.057887938151400;0.246624565765895;0.491642243650383;0.961604169636968;-0.759073356603436;0.250276943448085;0.315677835269531;1.1066832…
0.0188;1.145913756533780;0.365376468310408;-1.153964360499920;-0.244612922165051;-0.100973573596414;-0.207890292931448;0.210183778531466;-0.250942200788419;0.185124062222934;-1.578637404258280;0.964200270384453;0.056364376379037;0.165333732598522;-0.039279860781954;-0.178274165259738;0.033056172878544;0.286444478220750;0.841828635201298;-1.009657204092100;0.030525136627101;0.055257446687162;1.001…
0.0200;1.017078326427730;0.153506096197968;-1.437378628458940;-0.487264445202171;-0.376601869219087;-0.481386291303386;-0.036931357573280;-0.516287021246585;-0.035355167321718;-1.865177882301410;0.858187015847506;-0.177928096694113;-0.063173671973201;-0.300807123705194;-0.438818604419474;-0.206946451919293;0.056044549181187;0.689839889647365;-1.258583704807790;-0.212450526749510;-0.23424184900024…
0.0213;0.850050949675251;-0.085339860852598;-1.711435497661200;-0.739942153784781;-0.673552336444655;-0.771507569598962;-0.310428894366972;-0.796789360979016;-0.283962235343724;-2.135203827926700;0.713904058501853;-0.438851039412887;-0.315164799784975;-0.587300041746023;-0.719648068673673;-0.469953187691607;-0.196232244186907;0.505698280665300;-1.497998963509670;-0.474803586210676;-0.548466152095…
0.0225;0.644524904331289;-0.347929930733792;-1.966460149010560;-0.996563401172291;-0.986146713293604;-1.072067357305320;-0.606049613548009;-1.086319313677680;-0.557363357800094;-2.377993893710800;0.530391898805430;-0.722383476204444;-0.586394986057415;-0.893897232344225;-1.015471140829630;-0.751380401448062;-0.465957482231676;0.290385862642961;-1.719052276822530;-0.751569079299116;-0.881723255374…
0.0238;0.401233089488066;-0.629883351217890;-2.191747313857150;-1.249982929865520;-1.307409603363570;-1.375646277848010;-0.918276318728794;-1.377549943877290;-0.851037064845116;-2.581847548469750;0.307648268575188;-1.023271008931310;-0.871443178770196;-1.214453536127350;-1.319760110924930;-1.045440509999610;-0.747552284355172;0.045913377508085;-1.911958763055620;-1.036625091268590;-1.226934866699…
0.0250;0.122074536991006;-0.925615181579081;-2.375660459078990;-1.492008129321350;-1.629053593633620;-1.673596398232930;-1.240292160043380;-1.661963968837020;-1.159218024122150;-2.734208451413070;0.046762433990022;-1.334981551104630;-1.163678821892700;-1.541508766657990;-1.624732041283560;-1.345112547714080;-1.034260130201000;-0.224583825881787;-2.066088446058490;-1.322675530938310;-1.57561515677…
0.0263;-0.189771043184476;-1.228302258800290;-2.505761246680720;-1.713438510059590;-1.941491910851820;-1.956073021890610;-1.563963445259820;-1.929887451363230;-1.474862291788220;-2.821818397904400;-0.249959464924303;-1.649684729311400;-1.455251948405660;-1.866282443183280;-1.921356049182850;-1.642136660232040;-1.318142629893830;-0.516764442689708;-2.170082178308430;-1.601256840003310;-1.917879062…
0.0275;-0.529744750200357;-1.529873045178670;-2.568968889942460;-1.904130907042030;-2.233881268855760;-2.212096348366870;-1.879849899740220;-2.170552472569570;-1.789637112040040;-2.830900983794220;-0.578882114538809;-1.958257902965460;-1.737109107596990;-2.178697414165430;-2.199389374311220;-1.927035170102770;-1.590100726564620;-0.825017930924390;-2.211994103319590;-1.862771020649460;-2.242483360…
0.0288;-0.891830140087720;-1.821024097367690;-2.551748171566380;-2.053091407984400;-2.494197052399940;-2.429644545898260;-2.177244965029560;-2.372190183870490;-2.093938084981640;-2.747373232823490;-0.934945997490268;-2.250321362478440;-1.999037342032890;-2.467434843866610;-2.447444290802520;-2.189162472114200;-1.839923399251550;-1.142422707516020;-2.179459583606980;-2.096546918909390;-2.536902940…
0.0300;-1.268499119127950;-2.091265463022510;-2.440323995608320;-2.148594377846160;-2.709342347427160;-2.595779099440400;-2.444248248220920;-2.522154953079810;-2.376936103204760;-2.557082471463270;-1.311593906401140;-2.514304775800960;-2.229737904350830;-2.720022475520450;-2.653087311799040;-2.416785503476250;-2.056365412281170;-1.460729062724050;-2.059886686876320;-2.290931138974100;-2.787444027…
0.0313;-1.650686007299720;-2.328996787851800;-2.220919419960470;-2.178328226567260;-2.865291568267170;-2.696802511504980;-2.667871637001890;-2.607079536307110;-2.626655933020130;-2.246064740598550;-1.700723196459990;-2.737546369176610;-2.416930775885320;-2.922957401988410;-2.802971419891140;-2.597195894951390;-2.227255041592140;-1.770369769213550;-1.840668463393980;-2.433409301484290;-2.979395222…
0.0325;-2.027793412231540;-2.521615295773800;-1.880013171362390;-2.129566767650780;-2.947268560693760;-2.718447550261820;-2.834179869927130;-2.613060341220110;-2.830087692842560;-1.800820040250870;-2.092667766653720;-2.906425649027060;-2.547490344744550;-3.061863771479750;-2.883001240660400;-2.716854156795140;-2.339632012166320;-2.060500978972410;-1.509412378859300;-2.510757605930810;-3.097216317…
0.0338;-2.387733144565310;-2.655656085958430;-1.404611703710990;-1.989364172907490;-2.939958090718800;-2.646096271321180;-2.928465502481770;-2.525870914925470;-2.973331749527840;-1.208598747416030;-2.476213426624460;-3.006529697123920;-2.607611837498820;-3.121684942389340;-2.878530164811470;-2.761565415259030;-2.379915106884470;-2.319075488503050;-1.054182395809190;-2.509223817554520;-3.124763773…
0.0350;-2.717004862653390;-2.716964371348050;-0.782529957186237;-1.744770670563660;-2.827748577802120;-2.465026010912470;-2.935457251244240;-2.331200813164580;-3.041776706976030;-0.457692658315476;-2.838649837773140;-3.022852201100130;-2.583007270225850;-3.086908592367730;-2.774587437967060;-2.716685315314370;-2.334098054377130;-2.532949814819250;-0.463748350385740;-2.414735877737140;-3.045550629…
0.0363;-3.000814447838880;-2.690898373293470;-0.002674153652026;-1.383065275869450;-2.595002818780710;-2.160678489702880;-2.839559650534780;-2.014916009709320;-3.020309214355540;0.462276676409609;-3.165861603207990;-2.940023417559090;-2.459128780955060;-2.941822199674520;-2.556132211049740;-2.567353752789260;-2.187971382171860;-2.688025772824320;0.272163483598522;-2.213135352942350;-2.84303738172…
0.0375;-3.223233276862670;-2.562560608315410;0.944680728119942;-0.892001000393832;-2.226352306362500;-1.718947110582920;-2.625120845547630;-1.563336009981170;-2.893553305652370;1.560080276379800;-3.442460317620680;-2.742568213972190;-2.221416237683070;-2.670795175885170;-2.208330508281160;-2.298753101459310;-1.927366962690110;-2.769426389555900;1.162625340376600;-1.890431929573790;-2.500949143919…
0.0388;-3.367398580536830;-2.317054281767500;2.067626665349010;-0.260057188215099;-1.707009611969150;-1.126476514366240;-2.276724209454540;-0.963521875280341;-2.646135932373820;2.842623066599900;-3.651958482439400;-2.415188226736990;-1.855565017839690;-2.258582776266340;-1.716850038910150;-1.896386578837800;-1.538421023440770;-2.761705044542950;2.215275491348130;-1.433074177440360;-2.003613170201…
0.0400;-3.415753970808680;-1.939760466817940;3.372379641840220;0.523307075460902;-1.023092219902130;-0.370967510662601;-1.779498348777060;-0.203568488580438;-2.262974295161470;4.314712689422360;-3.776985157081870;-1.943063056388960;-1.347808866207290;-1.690645789585220;-1.068166766791910;-1.346371382821970;-1.007850469362750;-2.649085703771490;3.436105567997920;-0.828230883598119;-1.3363096214598…
0.0413;-3.350328001797000;-1.416630730462890;4.863066187349130;1.467405084665210;-0.161950216481487;0.558520332757829;-1.119438989211610;0.727106353621964;-1.729579540246980;5.978864040048990;-3.799542065730020;-1.312164356328860;-0.685211797040054;-0.953478950826058;-0.249876193197779;-0.635740268795605;-0.323236497515644;-2.415731036620680;4.829274750002500;-0.064076434739699;-0.485627379903030…
0.0425;-3.153047335915360;-0.734488913609145;6.541547226586000;2.580087101027720;0.887510593335222;1.671276830463930;-0.283735253858852;1.837484010389360;-1.032370388768330;7.835147171524490;-3.701297624658110;-0.509575710704834;0.144037842592134;-0.034940066946590;0.748998537130788;0.247255631713765;0.526691291854394;-2.046034094218880;6.396957434273660;0.869926965414953;0.560184234561484;-2.418…
0.0438;-2.806079754641290;0.118665076963119;8.407286354018290;3.867524437945440;2.134519192770070;2.974668885685000;0.738907992359555;3.134686560020480;-0.158989351321075;9.881085208679190;-3.463915021549560;0.476189621443894;1.150338728184490;1.075428952607050;1.937710255268550;1.312850666537080;1.551777711195060;-1.524928116332990;8.139230210682170;1.982757973253340;1.810877739323600;-1.9744312…
0.0450;-2.292200922233570;1.153357306474270;10.457268557277800;5.334019881886420;3.586152889256750;4.473896752672690;1.957960697810100;4.623746261154560;0.901386594675175;12.111607514914600;-3.069409098139990;1.654881662584350;2.342401392657330;2.386098548627990;3.323512060178890;2.569483608360780;2.760179566381140;-0.838207966672974;10.054002865047000;3.281583691972070;3.273894147558660;-1.36561…
0.0463;-1.595177511032660;2.378356018853410;12.685973956824100;6.981850817144600;5.247083308893840;6.171787637947390;3.380780430240680;6.307411055350090;2.157749554232520;14.519061648320000;-2.500525400732190;3.034226368278320;3.726994811343990;3.903275126584590;4.911411299951240;4.023540327377390;4.158125988125020;0.027144271365824;12.136996757658200;4.771534180594120;4.954084586685510;-0.578064…
0.0475;-0.700158066784982;3.800410585490710;15.085409377530400;8.811150656884250;7.119363919682840;8.068634798533710;5.012356864469470;8.185993621603340;3.616987478343350;17.093285751050200;-1.741133421398480;4.619667122888420;5.308722904223810;5.630661444295460;6.703961936880640;5.679128716107510;5.749709339501220;1.082637813850830;14.381772354654300;6.455511563213130;6.853477245605810;0.4010634…
0.0488;0.405938116137123;5.424021685429400;17.645198617218000;10.819833147707900;9.202267383854230;10.162089228086500;6.855097099402180;10.257270451808200;5.283643110161090;19.821741064189100;-0.776624820247551;6.414144045233300;7.089838674335200;7.569262902943700;8.701103251056120;7.537893907222410;7.536714025575900;2.337964669980820;16.779806011528000;8.334040731012780;8.971099345608100;1.58284…
0.0500;1.734044763735380;7.251250769713180;20.352730255463400;13.003562849986400;11.492179856075000;12.447109531817100;8.908660254128200;12.516435977906600;7.159713704804430;22.689702329566400;0.405693636695397;8.417919497145930;9.070102896859340;9.717247938818790;10.900051698289500;9.598880960418530;9.518489683053700;3.800713272211990;19.320614434129300;10.405167605256700;11.302862647556700;2.97…
0.0513;3.292596356796630;9.281576060031210;23.193359890354700;15.355773673052500;13.982557783712000;14.915973739586400;11.169848648526900;14.956115022104900;9.244499343873020;25.680501967929000;1.816223506072550;10.628457195033400;11.246693129852700;12.069869323987600;13.295251252330500;11.858450972720200;11.691874054588800;5.476113375272310;21.991923681860500;12.664409599209000;13.84151931946110…
0.0525;5.087211479218210;11.511801169232100;26.150661909522600;17.867735847008400;16.663950905596600;17.558354687260600;13.632561294185200;17.566434880047000;11.534506487241500;28.775822143615800;3.462726060534990;13.040360912978400;13.614167381574200;14.619451374888000;15.878385795207800;14.310255035174800;14.051169406826900;7.366820956916680;24.779878211182500;15.104761333545300;16.576692833349…
0.0538;7.120423331108620;13.936020939348700;29.206724349046600;20.528670221327300;19.524093084627700;20.361458335589500;16.287813468269900;20.335156306537500;14.023411840271900;31.956027198152800;5.350013393838560;15.645376983360700;16.164485108549500;17.355445919362600;18.638455155151400;16.945268685508200;16.588174703692700;9.472751060718180;27.669284323445700;17.716756903537900;19.494986020288…
0.0550;9.391468361643080;16.545647337629900;32.342479082292300;23.325907361663800;22.548060441344100;23.310222145757300;19.123823924553200;23.247860665271800;16.702089732529000;35.200527540013700;7.479690695425130;18.432462744073700;18.887086413005700;20.264557505180600;21.561914324906500;19.751887581160000;19.292273978875900;11.790965337185500;30.643881472549800;20.488588170909800;22.58016562794…
0.0563;11.896142829600500;19.329496332719100;35.538058509787000;26.245087613058900;25.718494068178500;26.387568543336300;22.126168952469100;26.288188628727800;19.558704107544400;38.488164997722000;9.849960363757200;21.387920874398200;21.769028448655400;23.330935895309400;24.632873323466000;22.716083143986500;22.150579553027300;14.315619496907800;33.686634171042500;23.406276760403800;25.8134198889…
0.0575;14.626735376643000;22.273934702947900;38.773169093504100;29.270397123967600;29.015882482329800;29.574706694592400;25.278000175998500;29.438124156338200;22.578864034589600;41.797608937528500;12.455497298884300;24.495597333122400;24.795176226573800;26.536431542744500;27.833353183523400;25.821615002130900;25.148126996133300;17.037974054653100;36.780036685978000;26.453895756961400;29.173682925…
0.0588;17.572041420935900;25.363083802168300;42.027471506013100;32.384833785280100;32.418896998030700;32.851474347295300;28.560320820152700;32.678316090604300;25.745839499678900;45.107752133456500;15.287402833521800;27.737138485784300;27.948443322832100;29.860907603270000;31.143591732277500;29.050295246263700;28.268117110572800;19.946469714524000;39.906422348741500;29.613835573620700;32.638017456…
0.0600;20.717462432674300;28.579075495221000;45.280956869491500;35.570496150895000;35.904771437959500;36.196710346296500;31.952313258889200;35.988428606670500;29.040832229001900;48.398095436792400;18.333242364537900;31.092301087228300;31.210076482278700;33.282600213803900;34.542391240998900;32.382297875613400;31.492198751467000;23.026866638654100;43.048269139949200;32.867107127018300;36.182045341…
0.0613;24.045190094318700;31.902353825293600;48.514308567379900;38.808887706545200;39.449716125329500;39.588647584006900;35.431709053126600;39.347510924412900;32.443294530239600;51.649110686909900;21.577168939598800;34.539307135099000;34.559976816379600;36.778517272523900;38.007498689689900;35.796505374554200;34.800785041250700;26.262444764247100;46.188493267058700;36.193674342526700;39.780414006…
0.0625;27.534472186981000;35.312014529589100;51.709239438958700;42.081228373295100;43.029354962812800;43.005315561156800;38.975191419435400;42.734376139405700;35.931287655120200;54.842572003491700;25.000132008735400;38.055234249125900;37.977049221868200;40.324864806602600;41.516008360420300;39.270883169316300;38.173394507331200;29.634260377759100;49.310722738041700;39.572807133310000;43.407285753…
0.0638;31.161954008873900;38.786173316988100;54.848794820244300;45.368764890994700;46.619173655380400;46.424941421391400;42.558819141137400;46.127978757043500;39.481870009628700;57.961846580891300;28.580167468726100;41.616431156681600;41.439570812669000;43.897489193014300;45.044775761943500;42.782871800491600;41.589007911385800;33.121452399527700;52.399543463408100;42.983445369407100;47.036836248…
0.0650;34.902086421776600;42.302352901293800;57.917612874107500;48.653071742570000;50.194966786613500;49.826338315737700;46.158460332054400;49.507780532159300;43.071504675394000;60.992137346374100;32.292762200630000;45.198947078184900;44.925568572984700;47.472323001182600;48.570831514153200;46.309786046184500;45.026431076429000;36.701590339555500;55.440711212390900;46.404563984483500;50.643748191…
0.0663;38.727589370219500;45.837878177459200;60.902134948877300;51.916334572448100;53.733271498086100;53.189270281292600;49.750224185270100;52.854094533519600;46.676475166409000;63.920671310804800;36.111283686550700;48.778963325157900;48.413196121634000;51.025822064254600;52.071783793566000;49.829209974358200;48.464653864451500;40.351054689309800;58.421323821141700;49.815529272827000;54.203686261…
0.0675;42.609957980676600;49.370268654812800;63.790760283808300;55.141608629129500;57.211775921914600;56.494783495654800;53.310878898459400;56.148397979343500;50.273298133660200;66.736829090615800;40.007463104461300;52.333215275462900;51.881099447361900;54.535381583410000;55.526198267855700;53.319377003915600;51.883195605222500;44.045439621347900;61.329949378335000;53.196436627970400;57.693739842…
0.0688;46.519997115688900;52.877617332974500;66.573941175884800;58.313045602212700;60.609691256164700;59.725494783925200;56.818244377527300;59.373605333361600;53.839121841914900;69.432212866030300;43.951918600072300;55.839393091468400;55.308761750398900;57.979719645869500;58.913945126615600;56.759524504985600;55.262427711432700;47.759967275333700;64.156707625062400;56.528420488743700;61.092821001…
0.0700;50.428369485038800;56.338945627151800;69.244216649418600;61.416083282294600;63.908077440196300;62.865829581299100;60.251549077234900;62.514294400031800;57.352099673685200;72.000651902602200;47.914704232831700;59.276510105210300;58.676818118802400;61.339217492789700;62.216503829903200;60.130213255016000;58.583864927646100;51.469902620111100;66.893303404339900;59.793928098089200;64.382006389…
0.0713;54.306142055179400;59.734524709160900;71.796184645502400;64.437593693148400;67.090113774283700;65.902203156133300;63.591741421619000;65.556879675730100;60.791728664378700;74.438146635241300;51.865869366673000;62.625228716381200;61.967331679342600;64.596207193698800;65.417217518029800;63.413603174942300;61.830417644986300;55.150957908414000;69.533012591181900;62.976949830405000;67.544813494…
0.0725;58.125315531659000;63.046154706634200;74.226414708654100;67.365986679681800;70.141307517268800;68.823140728734000;66.821747635714300;68.489728941722200;64.139144130572400;76.742754149078900;55.776012994843900;65.868134932744500;65.164024071442200;67.735199041581900;68.501490621071000;66.593678178883200;64.986598955394300;58.779676090700100;72.070622464076900;66.063200265351100;70.567403658…
0.0738;61.859322136615400;66.257394566454900;76.533305042580800;70.191267343440600;73.049635441404000;71.619334110752000;69.926669486806500;71.303220953496500;67.377362797285700;78.914419668688500;59.616817635350200;68.989954302431400;68.252454556030500;70.743042927541100;71.456925028443100;69.656414639640200;68.038681583035200;62.333783223644600;74.502329909302700;69.040245821331500;73.438706642…
0.0750;65.483477794973500;69.353736997733100;78.716889591820400;72.905047168448700;75.805615444166400;74.283634552044400;72.893917336093000;73.989744011900000;70.491468430914900;80.954760363834900;63.361548009339700;71.977703884106700;71.220143734314800;73.609020111489600;74.273392161867100;72.589889831763300;70.974801458483900;65.792500883313100;76.825602163864900;71.897576539959900;76.150464063…
0.0763;68.975376190914000;72.322724707310100;80.778602440838900;75.500510145622400;78.402307516787000;76.810983533085600;75.713275977437300;76.543637117557000;73.468735804496800;82.866809346297300;66.985500723721300;74.820776985867200;74.056639653273500;76.324864085112500;76.943040354480600;75.384328681485400;73.785006426440500;69.136810853415700;79.039005984586700;74.626621461141200;78.697191715…
0.0775;72.315213941417300;75.154006061409000;82.721008263133900;77.972336654562900;80.835245564255600;79.198285217513600;78.376902911632400;78.961077247687200;76.298690802015900;84.654729091307200;70.466392617919600;77.510959579063900;76.753525946299100;78.884711532772500;79.460238989141900;78.032089151584900;76.461250339255400;72.349665880276800;81.142012155967100;77.220708879955500;81.076063415…
0.0788;75.486038305942100;77.839330281852400;84.547508745359300;80.316589256431800;83.102303702026100;81.444226132175800;80.879260891897500;81.239918010444400;78.973106530373800;86.323504578367800;73.784677285083100;80.042379477899900;79.304373529713700;81.284986650585600;81.821462830740000;80.527588556834500;78.997334539590700;75.416142029549100;83.134783084941600;79.674974570819600;83.286721582…
0.0800;78.473911337379700;80.372484244466000;86.262035793477900;82.530565827817500;85.203502679775100;83.549049327359300;83.216988703258500;83.379486494553700;81.485937374206100;87.878627126070400;76.923781505087800;82.411391516261900;81.704639190595900;83.524224210718300;84.025121871139500;82.867174992289400;81.388800436610300;78.323530082529700;85.017951835441100;81.986222745227500;85.331022120…
0.0813;81.267987092905100;82.749174827730400;87.868742837801200;84.612626548129400;87.140763963153700;85.514291747011500;85.388716131795100;85.380346504516300;83.833194935123700;89.325780139745100;79.870255872163800;84.616404006511000;83.951516109900900;85.602838695392700;86.071343760192600;85.048949818466400;83.632778485854200;81.061365390714900;86.792401277748600;84.152746027970100;87.212723216…
0.0825;83.860501366350900;84.966862508639000;89.371705635267200;86.562002083308400;88.917620687905500;87.342494768532800;87.394830867836800;87.244037504290000;86.012771684938800;90.670537781794000;82.613836674956900;86.657653674634600;86.043742917160000;87.522848522752100;87.961717460938900;87.072548735505300;85.727800335548400;83.621397587604400;88.459052009002000;86.174112053725200;88.937129463…
0.0838;86.246676266499700;87.024553471420200;90.774643580437900;88.378590855505300;90.538896115980000;89.036898809412000;89.237206609171700;88.972799427461800;88.024219873038100;91.918086921869700;85.147418972047200;88.536937963791500;87.981379213293600;89.287565807415500;89.699008058068300;88.938890330531500;87.673582136130100;85.997503475833500;90.018667303358900;88.050925360656300;90.510704113…
0.0850;88.424544733599700;88.922558835291800;92.080671675982500;90.062753533357100;92.010361285091600;90.601133489126000;90.918902844085000;90.569293991941700;89.868494701622300;93.072981659876600;87.466943672830000;90.257315017497400;89.765556572491300;90.901263213743500;91.286853588140600;90.649902032018800;89.470787960786600;88.185548218344100;91.471682578618100;89.784574037600600;91.940663334…
0.0863;90.394702652718200;90.662230672552800;93.292092019326800;91.615112803516300;93.338384170026900;92.038915019653600;92.443847670954900;92.036333230330600;91.547671962501100;94.138938297330900;89.571204173559600;91.822782731282500;91.398214795872400;92.368830236132500;92.729455295410300;92.208234098096600;91.120782894925700;90.183201620541500;92.818065763270300;91.376971012243300;93.234566990…
0.0875;92.159998501261000;92.245685227609400;94.410232012167700;93.036366086550400;94.529582814540600;93.353762221787800;93.816515523898900;93.376625578436600;93.064651165776900;95.118676939324400;91.461580634973500;93.237948933994600;92.881833595392900;93.695431627634100;94.031272821090400;93.616972566509100;92.625385577813500;91.989717742901200;94.057213575857400;92.830299915998500;94.399920615…
0.0888;93.725172403395700;93.675524109585800;95.435334588256500;94.327118159529500;95.590494537533400;94.548741794267000;95.041611788853600;94.592549053200200;94.422855641994300;96.013814021374900;93.141712268335400;94.507704974799300;94.219169902084000;94.886180631705000;95.196735494655900;94.879361979993900;93.986629800951900;93.605687261912200;95.187887162407400;94.146775122370200;95.443802887…
0.0900;95.096458028482700;94.954564179972700;96.366503680188000;95.487739682512700;96.527272490402900;95.626252208562400;96.123775972015900;95.685959835998200;95.625941127311400;96.824808052383500;94.617119971698300;95.636914724305500;95.413010608241900;95.945839095254400;96.229980113043000;95.998548167092300;95.206544196209500;95.032772830656600;96.208188865995700;95.328424842617200;96.372531971…
0.0913;96.281161945554500;96.085586382641600;97.201706001991600;96.518256443691300;97.345419592609000;96.587853924838600;97.067314289485600;96.658043022990800;96.677523912939800;97.550958826689600;95.894793264343100;96.630130252378900;96.465949784314600;96.878555431644400;97.134624386222100;96.977350424864700;96.286958119935100;96.273438125589100;97.115580218719900;96.376905100990600;97.191382519…
0.0925;97.287235798497200;97.071112879624000;97.937828095338600;97.418272794581000;98.049568268298600;97.434151625250300;97.875971278015900;97.509210491681800;97.580938741601500;98.190458360002300;96.982756628149600;97.491344248943800;97.380198290673700;97.687649787726800;97.913583643894200;97.818071158455800;97.229340612408700;97.330681275876700;97.906939630460200;97.293351047418700;97.904363063…
0.0938;98.122856939319200;97.913220595511700;98.570785548446400;98.186931309623500;98.643312523881500;98.164731962092200;98.552748323581800;98.239048854384300;98.339035290078700;98.740489910095000;97.889631011375200;98.223787657021500;98.157432283868700;98.375453730358400;98.568936518805400;98.522349436071100;98.034677848149900;98.207782949094900;98.578656751662900;98.078270468595200;98.514060982…
0.0950;98.796032877459300;98.613397693422900;99.095679418484400;98.822909239226300;99.129096814505500;98.778158045363400;99.099774955696200;98.846318418085500;98.954020357871900;99.197369713077000;98.624206337655400;98.829779061602000;98.798685468384600;98.943209427714500;99.101843252612800;99.091063080162300;98.703392856362800;98.908078523320300;99.126759139225500;98.731482612056300;99.021559395…
0.0963;99.314244007314000;99.172447684182300;99.506993227347800;99.324450883106100;99.508163917423800;99.272019655051100;99.518236479667100;99.329002030663600;99.427350886882500;99.556724562663200;99.195040362843400;99.310630216980300;99.304288144232200;99.391030799047500;99.512518121354400;99.524281915539800;99.235309545752500;99.434762549085600;99.547065684376000;99.252103622417200;99.426427403…
0.0975;99.684137534203400;99.590443892968700;99.798822489848100;99.689433631709400;99.780561749097300;99.643036039876300;99.808359145129600;99.684400743614500;99.759680772349400;99.813697147335800;99.610098115780800;99.666609807620200;99.673854212435700;99.717926578193500;99.800255345175000;99.821272725281200;99.629661277966900;99.790732163861700;99.835360298845100;99.638578076510500;99.726782166…
0.0988;99.911283358814000;99.866734958344800;99.965127592665500;99.915464144938100;99.945206829115300;99.887206219816800;99.969451703345000;99.909271437307800;99.950862194336000;99.963170195426300;99.876444452351700;99.896965234917300;99.906315386953600;99.921882802469700;99.963505804970900;99.980554421043800;99.885142466251300;99.978474349396700;99.987578620158900;99.888754359263500;99.919418606…
0.1000;100.000000000000000;100.000000000000000;100.000000000000000;100.000000000000000;100.000000000000000;100.000000000000000;100.000000000000000;100.000000000000000;100.000000000000000;100.000000000000000;100.000000000000000;100.000000000000000;100.000000000000000;100.000000000000000;100.000000000000000;100.000000000000000;100.000000000000000;100.000000000000000;100.000000000000000;100.00000000…
0.1013;99.953255596515300;99.988350141533000;99.897931256813200;99.940491186047000;99.941988133753100;99.976581473901400;99.897809269793600;99.952802362383600;99.905555586137900;99.919249816640900;99.985368077868700;99.973202180910000;99.952752063691100;99.948678371429600;99.906911001564600;99.876980099330200;99.972159774751900;99.856825779739800;99.869436800427400;99.969351631186100;99.963300627…
0.1025;99.772645823115100;99.829471280930400;99.654074134662600;99.734535089880900;99.767563955168800;99.812055672748400;99.660187097208100;99.763944674778900;99.665494839761900;99.716413932669000;99.835737185660900;99.813417636151500;99.762084731042900;99.763842581419700;99.681049730097000;99.608541414118500;99.799382288572100;99.550002773862200;99.593413075991800;99.793692967189300;99.803489833…
0.1038;99.458447374015600;99.520801422160200;99.264485556579900;99.380038133279900;99.472694840003500;99.501728222900000;99.284158613984700;99.429973180797500;99.277473050210500;99.387623856989800;99.552860521298000;99.517059958669400;99.425361018909400;99.441196416513700;99.319083740544200;99.191611949051000;99.479440183624100;99.080189064308000;99.170325101431600;99.469953151452300;99.514445518…
0.1050;99.009742666078300;99.059734566956900;98.726341666087000;98.875377009869100;99.053170546588300;99.041367423575600;98.766704437059800;98.947943918771400;98.739048356547200;98.929829020976800;99.137110878105500;99.080347903297300;98.939993636726900;98.976496557282700;98.817769887958200;98.623224063162300;99.010309796935200;98.447761645876400;98.599576928878000;98.995317013308700;99.090084121…
0.1063;98.424608715576700;98.443842158739800;98.038116555384000;98.219552540380600;98.504859346992900;98.427458082392900;98.105011127236200;98.315642321650400;98.047914273626100;98.340945560392600;98.587606337615600;98.499560056106000;98.303655037016300;98.365834079744300;98.174190806888700;97.900745581872700;98.390368270808500;97.652961600109100;97.881685206865400;98.367438253462800;98.524693653…
0.1075;97.700360825072900;97.671102404129400;97.199717686720900;97.412329518481300;97.823961960975300;97.657436777311000;97.296723581648400;97.531783133315600;97.202141174083200;97.619968133258500;97.902399536299300;97.771295939736300;97.514488401777400;97.605912062782800;97.385985098880800;97.022108939679900;97.618587590039300;96.696065200220000;97.018348817770600;97.584646397193100;97.813256212…
0.1088;96.833839825518000;96.740127497328400;96.212572852007100;96.454356542375700;97.007253066073900;96.729898969343000;96.340188770925100;96.596181828984700;96.200416307186900;96.767041297869100;97.078721033189700;96.892732582887500;96.571310238836000;96.694307851459900;96.451561485367000;95.986028423964700;96.694717070683300;95.577572661588800;96.012480418012800;96.646138567467900;96.951746846…
0.1100;95.821730178580900;95.650378859233100;95.079665526414500;95.347260701470700;96.052300935699000;95.644769558147100;95.234680601873800;95.509889897490200;95.042272017342600;95.783488697222100;96.113265496978900;95.861865840742300;95.473795617402400;95.629709125807400;95.370287941429300;94.792196136503400;95.619446314823200;94.298405597127900;94.868198605402700;95.552147755338000;95.937396497…
0.1113;94.660895271522100;94.402360989764300;93.805517585497000;94.093713086491800;94.957656892124200;94.403430004320100;93.980596433726200;94.275287864943600;93.728292292697800;94.671800113793200;95.002508089994600;94.677726435372000;94.222637839641700;94.412113957432200;94.142647957171500;93.441448256734900;94.394541451364000;92.860103903404300;93.590781097897700;94.304080277807900;94.768908232…
0.1125;93.348715742869800;92.997785412748300;92.396120486236000;92.697462374463100;93.723007688997100;93.008796968831800;92.579616896168000;92.896131747337000;92.260288632210600;93.435578286541600;93.743037554653000;93.340561772379000;92.819675502624300;93.042986490448100;92.770357529039600;91.935894523050900;93.022948584969300;91.265012815461800;92.186580918665000;92.904616454627500;93.446617963…
0.1138;91.883416672224700;91.439697433841500;90.858818089515000;91.163335144695500;92.349285599756600;91.465349461024200;91.034822128107500;91.377550631099000;90.641437453766400;92.079449115111300;92.331892102528700;91.851976047652900;91.267981384951500;91.525361719150400;91.256438193664300;90.279005466898100;91.508859739984500;89.516451250244200;90.662909104035700;91.357770129179400;91.972593261…
0.1150;90.264369960218200;89.732559977356700;89.202146259660000;89.497203031075800;90.838732832233100;89.779103645746900;89.350759335767200;89.725995192028400;88.876372833462800;90.608940412763900;90.766884267980200;90.215022937517100;89.571909302377700;89.863894978444400;89.605243308433800;88.475653761127700;89.857738157272000;87.618853319697600;89.027888846623100;89.668904424253500;90.350666619…
0.1163;88.492359214483200;87.882290551337500;87.435636143181300;87.705918236467100;89.194918855218900;87.957536631189800;87.533458596816100;87.949139067026200;86.971230200339100;89.030335637900700;89.046901423080300;88.434247201167700;87.737096927091600;88.064854110062700;87.822436784230400;86.532108010046300;88.076301506015200;85.577876012661500;87.290287194826600;87.844702979842800;88.586402404…
0.1175;86.569795931814200;85.896249340553200;85.569589515759200;85.797220272187000;87.422711230773500;86.009462646655000;85.590396031838000;86.055737005101700;84.933638633381700;87.350509996023400;87.172169671385000;86.515673727794600;85.770424478858100;86.136054697200500;85.914925508191700;84.455979344160000;86.172463329901700;83.400467466759700;85.459331378267700;85.893097788918300;86.686999609…
0.1188;84.500877698565400;83.783178466121500;83.614835699914900;83.779617996027100;85.528202507310000;83.944866951517300;83.530405722656300;84.055445580789000;82.772661534965100;85.576756935972500;85.144470358873900;84.466744824667800;83.679931103009500;84.086741152950400;83.890748671368600;82.256123204887100;84.155234781753700;81.094891909960800;83.544517455798800;83.823156555512100;84.661135277…
0.1200;82.291681472123600;81.553094492230600;81.582480223318300;81.662252056179400;83.518597555363600;81.774704533670900;81.363543964368100;81.958613885215500;80.498687596746300;83.716613340895100;82.967300447801200;82.296208758729200;81.474692581102700;81.927418700410000;81.758929053484900;79.942500623373700;82.034590345814600;78.670709172433500;81.555419246311400;81.644934179161300;82.518755973…
0.1213;79.950187678327000;79.217138214765400;79.483655579782000;79.454743644321100;81.402067336964700;79.510672095954400;79.100911479379600;79.776052937001200;78.123276035416900;81.777691608613300;80.645970423743600;80.013964639143300;79.164665703095700;79.669643309340500;79.529292941150500;77.526005026120600;79.821302739338900;76.138708574862200;79.501505378854900;79.369294456171500;80.270826886…
0.1225;77.486233752388300;76.787387547474800;77.329284178661300;77.167035965526500;79.187576419688900;77.164962921001700;76.754440993118000;77.518793507239600;75.658961968959500;79.767526306724500;78.187636125820500;77.630870578808600;76.760506088869300;77.325778381044000;77.212266700053400;75.018262055855700;77.526753459003200;73.510798913046200;77.391971797823700;77.007709317233800;77.929049974…
0.1238;74.911398721167600;74.276640852522600;75.129862844703200;74.809235020597800;76.884692530823800;74.750014872148100;74.336658990030300;75.197842583318000;73.119029455531600;77.693442169748500;75.601263757722100;75.158523619814000;74.273367404855200;74.908728329818600;74.818659020055100;72.431411002456400;75.162726427195400;70.799858108575500;75.235596225216100;74.572043827965300;75.505563903…
0.1250;72.238823313282400;71.698179274459700;72.895277082451500;72.391456167017800;74.503387064498900;72.278261964256600;71.860431478746400;72.823948771876000;70.517261057956500;75.562448906358600;72.897530205717300;72.609021079785800;71.714690707868600;72.431660130862500;72.359438445031900;69.777877139009800;72.741192842497400;68.019547810960200;73.040619964292000;72.074335707687800;73.012639361…
0.1263;69.482972747972400;69.065517466419200;70.634651781965900;69.923682486602300;72.053835669907800;69.761899591508100;69.338704160999500;70.407386537778000;67.867673756199100;73.381166681707400;70.088663525680700;69.994713714729400;69.095993006925100;69.907724334304800;69.845515943192100;67.070144526251100;70.274095613328500;65.184099744411000;70.814661068124900;69.526578239671900;70.462383471…
0.1275;66.659351689973100;66.392152499189600;68.356243182731900;67.415640257433800;69.546227824705900;67.212672647324200;66.784247494602800;67.957768295301200;65.184251546183600;71.155784360336500;67.188230946569400;67.327961353242300;66.428664039551200;67.349786944900900;67.287541946692300;64.320538684191200;67.773141647593000;62.308081817832200;68.564661345951000;66.940515151048400;67.866466600…
0.1288;63.784182792322500;63.691320700867300;66.067374839023200;64.876695836750200;66.990593619054800;64.641694475783000;64.209416751123100;65.483892053348500;62.480685099602200;68.892050782709600;64.210883869496200;64.620901406424700;63.723779731115100;64.770182929009000;64.695726493825200;61.541027944527300;65.249609799369800;59.406152888734300;66.296868023170100;64.327455354561500;65.235883689…
0.1300;60.874061717816600;60.975771695124700;63.774418179633100;62.315777064670700;64.396654868548300;62.059302935310200;61.625936303016100;62.993630647043300;59.770128412605500;66.595297617212400;61.172071037270700;61.885239895371300;60.991939892924900;62.180500960950900;62.079689873006500;58.743051307339800;62.714181458780100;56.492815531813000;64.016849211063100;61.698114402185100;62.580760594…
0.1313;57.945602470102800;58.257568014231700;61.482816162299800;59.741320971785300;61.773706204556700;59.474957917194500;59.044716078203200;60.493866652822900;57.064981465683500;64.270490749812100;58.087732251218000;59.132073396819500;58.243136467770900;59.591407414744300;59.448349558297400;55.937379252202300;60.176799638389900;53.582176176484700;61.729540781269600;59.062488143681800;59.910213647…
0.1325;55.015087220656900;55.547917395335200;59.197146593437900;57.161248198779300;59.130530047937600;56.897182530123900;56.475706466336900;57.990474967935100;54.376706597826400;61.922305792857400;54.973985674304600;56.371748649371100;55.486657099540200;57.012515623514900;56.809847336764400;53.134012238761900;57.646560999430700;50.687721546790300;59.439320859649400;56.429762461320700;57.232268090…
0.1338;52.098134542426000;52.857043273455100;56.921219990249500;54.582963186146800;56.475347455390000;54.333547944088100;53.927796038373100;55.488352830576600;51.715684633431600;59.555222156519500;51.846821835059100;53.613764573864300;52.731027050272500;54.452304168819400;54.171518475549500;50.342119658702300;55.131643647754800;47.822119497245800;57.150107010925100;53.808261136351800;54.553838007…
0.1350;49.209399028419800;50.194097128718100;54.658205461628400;52.013377927969800;53.815804844163100;51.790699716938500;51.408754348590700;52.991494881393300;49.091114882311000;57.173629274850200;48.721816898001700;50.866719254537500;49.983990594971800;51.918085544610600;51.539902679479500;47.570019899700600;52.639271816907100;44.997051142667400;54.865470312076600;51.205431999991600;51.880767284…
0.1363;46.362313699145500;47.567114324193600;52.410777025795800;49.458955959096700;51.158994666150700;49.274421446260100;48.925219937083200;50.503108849597900;46.510961065791500;54.781938055423600;45.613876592621000;48.138302135438700;47.252531083787600;49.416024096295600;48.920794552867400;44.825200098006900;50.175716852690400;42.223079689313700;52.588759918803700;48.627869664996300;49.217927948…
0.1375;43.568884464405200;44.983013008214100;50.181272105719800;46.925772307282600;48.511506329899900;46.789729913177500;46.482731554890100;48.025765690525400;43.981943110776700;52.384690459538100;42.537020443253100;45.435329440267200;44.542926974069500;46.951199802050900;46.319329392749000;42.114372213396800;47.746332315675000;39.509559654192700;50.323231410302000;46.081371448264400;46.569369330…
0.1388;40.839543335249400;42.447633680972100;47.971853670547100;44.419584434789400;45.879502152754900;44.340994584830000;44.085798696054600;45.561576567739300;41.509572704737600;49.986660328001000;39.504213701961100;42.763818734389800;41.860839407027700;44.527712375575200;43.740098489145300;39.443560349527200;45.355619603110100;36.864588281523300;48.072172147669100;43.571021662593600;43.938508968…
0.1400;38.183064231796400;39.965815248130200;45.784667619695900;41.945908754734400;43.268811931180200;41.932073453734200;41.738005829606300;43.112387999758800;39.098228622630800;47.592939123060000;36.527251765384800;40.129096708144000;39.211425426570000;42.148818437375800;41.187286766261000;36.818212829104800;43.007319312404200;34.294999021801900;45.839017102628800;41.101298311654700;41.328354224…
0.1413;35.606542245646800;37.541501881854500;43.621987507186700;39.510097156234200;40.685038888312300;39.566456728215200;39.442143360254400;40.679985806621400;36.751266213933200;45.209001109923000;33.616698994813700;37.535932753571600;36.599469772521700;39.817093197993000;38.664824621545400;34.243331460438300;40.704522650430100;31.806395047420600;43.627449107593100;38.676195376004000;38.741742198…
0.1425;33.115434236504800;35.177873834112100;41.486339535643100;37.117408108391200;38.133669322614900;37.247409845870000;37.200357381173200;38.266298206357500;34.471154143057700;42.840743586219200;30.781880929371100;34.988689796548800;34.029527363536600;37.534607258834700;36.176545233747900;31.723609726075300;38.449796549776900;29.403219060809500;41.441478231341500;36.299353337001900;36.181584821…
0.1438;30.713655831970300;32.877494529579400;39.380601866742900;34.773067320249000;35.620178254076900;34.978107644677900;35.014309767177400;35.873588520047200;32.259630553367900;40.494499017770800;28.030926067901200;32.491483166987500;31.506068138854700;35.303108777971800;33.726338424488700;29.263571300226600;36.245315798523000;27.088854195486900;39.285495959312900;33.974190362900300;33.651105854…
0.1450;28.403727420353300;30.642465817385700;37.308073641033600;32.482313582519400;33.150123738562100;32.761752265105600;32.885340107281100;33.504628432972100;30.117870298779300;38.177017293920400;25.370850860031900;30.048338052351300;29.033615860106700;33.124201365047700;31.318292375883900;26.867700370285800;34.092995432460400;24.865749662547200;37.164300999982200;31.704026693640000;31.154056972…
0.1463;26.186959715938000;28.474583177805200;35.272510600403500;30.250426264418400;30.729223267370800;30.601668430180100;30.814621361648200;31.162843611740400;28.046654764716600;35.895417722855000;22.807679427612400;27.663336284624200;26.616872778394800;30.999508639362200;28.956815129079200;24.540555705927200;31.994616871339200;22.735563977766400;35.083094793684600;29.492195223292000;28.694901131…
0.1475;24.063668029166300;26.375482951213700;33.278125778226200;28.082731934908300;28.363406735247000;28.501371100492100;28.803301879437600;28.852424666439300;26.046536065680100;33.657111793766100;20.346587945293400;25.340743845476800;24.260822733950400;28.930817363242300;26.646728789532900;22.286861276424000;29.951941785896100;20.699318135908800;33.047446115815100;27.342132091455300;26.278952881…
0.1488;22.033403539788100;24.346774269488800;31.329555288215900;25.984588670182100;26.058841775910500;26.464602050582400;26.852627443896500;26.578397924153200;24.117988019773900;31.469699074391700;17.992062620123700;23.085111503960800;21.970806251361400;26.920192377735300;24.393330686222300;20.111567421673000;27.966808438188000;18.757550985423000;31.063225489494000;25.257442219650400;23.912467320…
0.1500;20.095189653927900;22.390149304302500;29.431790739836400;23.961347745142400;23.821928751787400;24.495333573398000;24.964038237629700;24.346652165440100;22.261537210196300;29.340839820150400;15.748059855777200;20.901342371913600;19.752562479529400;24.970058130753800;22.202417297308700;18.019878068934500;26.041206213578300;16.910469282071200;29.136511399324200;23.241936084997900;21.602671704…
0.1513;18.247751893532700;20.507466666084300;27.590081190052100;22.018293529030300;21.659264264882000;22.597739199637900;23.139236978449300;22.163919264694000;20.477868601466500;27.278108887821800;13.618157457561500;18.794721808050800;17.612234339715300;23.083243309055100;20.080268486614500;16.017241176983500;24.177325210425100;15.158085434989000;27.273471479777500;21.299635511625600;19.357736373…
0.1525;16.489730658696200;18.700804234264200;25.809808779977100;20.160563459077800;19.577573651776200;20.776132933117800;21.380225909436600;20.037708470884600;18.767901538042800;25.288836338862900;11.605686593523600;16.770906940463600;15.556334911253100;21.262986881643300;18.033591414065900;14.109301394456700;22.377579005787200;13.500336777347500;25.480222898742600;19.434747791427400;17.186684318…
0.1538;14.819867539102300;16.972479292577000;24.096343279083600;18.393050912210400;17.583614464884000;19.034879974053700;19.689311781430000;17.976195801150100;17.132833458154400;23.379940672410300;9.713835618786770;14.835875012129600;13.591674819666900;19.512905655986400;16.069425297864900;12.301815750012500;20.644599996829200;11.937181269224500;23.762677037066900;17.651608951795300;15.0992414130…
0.1550;13.237157533621400;15.325035483054200;22.454881641985600;16.720294617913200;15.684054356295900;17.378283167625900;18.069079386044800;15.988071658353300;15.574150228604300;21.557760945791200;7.945718713745220;12.995831687225500;11.725252115157100;17.836925167948100;14.195009922078400;10.600534972246900;18.981207961863500;10.468665827129400;22.126374263129500;15.954598414886500;13.1056318006…
0.1563;11.740961463393400;13.761197678656100;20.890279340910900;15.146358950497800;13.885328006277100;15.810450444435900;16.522335527520600;14.082351293200400;14.093603558085400;19.827894124653100;6.304404472436130;11.257082300466300;9.964107773058130;16.239177306368300;12.417622328187700;9.011054704444280;17.390353644489100;9.094964903164430;20.576315115785700;14.348028591657100;11.2163252073826…
0.1575;10.331074931957400;12.283797327400400;19.406880645736300;13.674709990342700;12.193478720654100;14.335149312593100;15.052026511732900;12.268154079016700;12.693157399639300;18.195043863293700;4.792901979138490;9.625870715136830;8.315151461705870;14.723869459098000;10.744387464198200;7.538642368867360;15.875040208660300;7.816388423398140;19.116794532834100;12.836014078010900;9.441744922685340…
0.1588;9.007752299049160;10.895672089967700;18.008355173196700;12.308092619516400;10.613991024908900;12.955655024909000;13.661133242246300;10.554458729916600;11.374906554508000;16.662886568125000;3.414104404981930;8.108191924771960;6.784963567970240;13.295131121916300;9.182069672902750;6.188046679480870;14.438226322239900;6.633359656989130;17.751245879155300;11.422326036267700;7.791946852853230;4…
0.1600;7.771686201190990;9.599544653891420;16.697547916705100;11.048414087955800;9.151621001294700;11.674599370386300;12.352548828265000;8.949842558512600;10.140971807821900;15.233960074342600;2.170692624913250;6.709585753895910;5.379580610272940;11.956844817138300;7.736852769620280;4.963297747829850;13.082715380570100;5.546364952141570;16.482101423308200;10.110238039122600;6.276281365315320;3.14…
0.1613;6.623945090281910;8.397886451987840;15.476349595210700;9.896639442213730;7.810231261580250;10.493827108352200;11.128944228469600;7.462213620403920;8.993376840760360;13.909579594433400;1.065003679595280;5.434919956782240;4.104272070899420;10.712468816066000;6.414117072881990;3.867506351473580;11.811035949333200;4.555878482974750;15.310675566981200;8.902370125784860;4.903050557339420;2.03122…
0.1625;5.565873001610880;7.292772635881200;14.345593516279100;8.852703958997710;6.592637337396630;9.414266869857830;9.992627885131030;6.098545101689390;7.933912861053500;12.689784789454600;0.098870962864556;4.288171650119680;2.963317320497670;9.564859540059880;5.218222085977890;2.902671238978620;10.625318860821800;3.662266164676940;14.237076525848700;7.800538073039480;3.679174063626260;1.06105783…
0.1638;4.598957249473550;6.285735050948580;13.304984234165600;7.915447286439640;5.500471918019270;8.435822909880020;8.945405546894320;4.864621540475710;6.963997368546500;11.573320876754700;-0.726555311852687;3.272216321331500;1.959791671256190;8.516101621888970;4.152303560716220;2.069503333548920;9.527176534569430;2.865673704692210;13.260151283702800;6.805614911549650;2.609876539023870;0.23394259…
0.1650;3.724670944937700;5.377620121444960;12.353062121919000;7.082573378938290;4.534072796794620;7.557293432483590;7.988446533077750;3.764806401313230;6.084533724480450;10.557655634061500;-1.410997609109470;2.388633618862420;1.095370662464020;7.567353441182350;3.218093401210370;1.367275361612750;8.517590026862260;2.165904379233110;12.377467520296000;5.917411501972200;1.698409526229960;-0.4508130…
0.1663;2.944298121669700;4.568458482469550;11.487206621598500;6.350639523250640;3.692399637242140;6.776320350989930;7.122162552178690;2.801840113105880;5.295778223176690;9.639033009540860;-1.955240084491500;1.637538757918530;0.370161426602613;6.718715509435920;2.415770298152650;0.793704763057176;7.596809065346160;1.562292567936250;11.585334904303700;5.134582502956390;0.945819564639323;-0.99518382…
0.1675;2.258749845915490;3.857352886778120;10.703679453772100;5.715076806617300;2.972983771322280;6.089374294123060;6.346104846903740;1.976676919437790;4.597221174004540;8.812562825430160;-2.361306485904120;1.017447679657220;-0.217430621971897;5.969128376339370;1.743848138710070;0.344876740601138;6.764269911788170;1.053579338260140;10.878866712461900;4.454563299883660;0.350773129249873;-1.4025428…
0.1688;1.668379991087090;3.242390362429940;9.997707511949660;5.170243296364430;2.371914219533700;5.491777432506590;5.658884894373260;1.288367783660000;3.987488088994480;8.072344801843950;-2.632616618573870;0.525183105709661;-0.670792504874306;5.316305765743130;1.199108121022360;0.015213002792360;6.018535324058230;0.637796431782271;10.252081241977200;3.873542426255780;-0.090552685899074;-1.6777495…
0.1700;1.172809396315360;2.720583797194430;9.363603585924080;4.709510017749680;1.883861994130790;4.977765305219210;5.058123148805720;0.733995176761997;3.464266435375780;7.411623867585270;-2.774111786043140;0.155827358208642;-0.995145856859352;4.756707439890320;0.776579125442230;-0.202509810076873;5.357260156275280;0.312164859650197;9.698040970074660;3.386472731097290;-0.384506889320016;-1.8272031…
0.1713;0.770766916771343;2.287847089069740;8.794921499686760;4.325378574379770;1.502143534503530;4.540587331519220;4.540429392979960;0.308663910615728;3.024262557985810;6.822972510400870;-2.792340740367960;-0.097273703968060;-1.197536244500420;4.285554868116350;0.469569290670607;-0.317089804424482;4.777185250663180;0.073013961398926;9.209025921995990;2.987123083799390;-0.539924272190239;-1.858854…
0.1725;0.459955412349438;1.939006764446680;8.284640772715810;4.009628004566640;1.218822856279090;4.172644170713460;4.101417192346880;0.005550321858572;2.663192323305910;6.298494797881230;-2.695499131519150;-0.242453012500029;-1.286767165496970;3.896891195805260;0.269749974495287;-0.338777328560815;4.274161260713860;-0.084273784805243;8.776736287610320;2.668170839531840;-0.568006254167624;-1.78217…
0.1738;0.236950001061355;1.667851581594480;7.825374583741940;3.753487263679990;1.024850705106940;3.865658610157140;3.735753753427730;-0.183989885409647;2.375807816025340;5.830045726753950;-2.493417182247620;-0.289610150253196;-1.273278261078980;3.583685333724880;0.167291422847880;-0.279101988325185;3.843202938158000;-0.165287698893681;8.392518043441590;2.421333690879250;-0.482123887337820;-1.6080…
0.1750;0.097134917735011;1.467220172004470;7.409593701507220;3.547828625660260;0.910237724267112;3.610875268664790;3.437245205097300;-0.270256911862842;2.155961067762030;5.409458793680820;-2.197492255129720;-0.250045999121509;-1.168969323642780;3.337978276662770;0.151047599812903;-0.150652848964348;3.478573251155410;-0.176580087553823;8.047604260858850;2.237537964534800;-0.297546808889989;-1.3487…
0.1763;0.034684072844794;1.329125287524360;7.029858207417460;3.383376365884380;0.864257409481663;3.399283134746500;3.198955974780750;-0.264989112207895;1.996704358409490;5.028774179449090;-1.820565038515990;-0.136247432666351;-0.986973720908998;3.151068069130070;0.208785810356668;0.033182665331088;3.173895513631900;-0.125621396540463;7.733363968760120;2.107118929509280;-0.031104647443359;-1.01761…
0.1775;0.042588920020277;1.244911768241820;6.679048315950850;3.250924367634620;0.875673484904387;3.221853844819010;3.013359555028720;-0.181098080157413;1.890425153080910;4.680459728839760;-1.376740186937140;0.038372743780645;-0.741386816577226;3.013728216663770;0.327455042449981;0.258513994994075;2.922290540696400;-0.020718403353599;7.441549930912560;2.020047310620240;0.299210057456754;-0.6288716…
0.1788;0.112735549218859;1.205443969304650;6.350585433927830;3.141555801421600;0.932985348369351;3.069787686606980;2.872516597406530;-0.032364246928439;1.829012276473200;4.357616990924500;-0.881154358860036;0.259773593111425;-0.446956769310795;2.916452843706080;0.493485431527673;0.511268164925840;2.716534759647460;0.129104005196387;7.164536525338370;1.966175004314000;0.674686040418688;-0.19744613…
0.1800;0.236031077615493;1.201317131730000;6.038634811945050;3.046857758007770;1.024684449057890;2.934758646925030;2.768274991601280;0.166897747664157;1.804048538036120;4.054164954809410;-0.349696653071936;0.513612971661737;-0.118746665713771;2.849720577785710;0.693109965725146;0.777526192488605;2.549234259756350;0.314255416260204;6.895539096799180;1.935492032897810;1.076371207384970;0.2614001212…
0.1813;0.402577474528949;1.223086101688330;5.738281734386220;2.959123679721920;1.139513905569480;2.809149479122420;2.692485453078480;0.402193365899887;1.807023760409460;3.764994778211530;0.201311606543583;0.785593636376366;0.228221770462979;2.804268059102860;0.912698551604634;1.043864518949270;2.413009004856140;0.524763293562256;6.628806695851580;1.918386101128740;1.485569243437560;0.732378141149…
0.1825;0.601888994564081;1.261503935868680;5.445674145811280;2.871536658108150;1.266723361857280;2.686267802754720;2.637225215437200;0.659210692815031;1.829561081774460;3.486089760380810;0.755469019322505;1.061817595193790;0.579331696660694;2.771363205043640;1.139093885359550;1.297690319855110;2.300680891587590;0.750482258045049;6.359780995156610;1.905895776719980;1.884338811029790;1.200508599525…
0.1838;0.823147467553122;1.307762309989740;5.158125873400320;2.778327173334690;1.396311023501900;2.560534700825250;2.595021767784620;0.924179189565861;1.863648553770040;3.214606035535800;1.296667945611600;1.329137147777170;0.920730113831848;2.743067969127170;1.359938255146720;1.527559470707420;2.205459029905370;0.981323051385634;6.085215339309190;1.889948325227950;2.255978670872910;1.651466391059…
0.1850;1.055487866682830;1.353725304129800;4.874176115093250;2.674899634145420;1.519245029757330;2.427638147504830;2.559068255814640;1.184212659175420;1.901867499923030;2.948910912157080;1.809478562626600;1.575490868167470;1.239670302394410;2.712480380013190;1.563980458663100;1.723466264807780;2.121115560799130;1.207493930849840;5.803249286761800;1.863573586541640;2.585482144423210;2.071919975290…
0.1863;1.288304910893900;1.392148102752550;4.593602556540700;2.557923096489400;1.627656810645240;2.284644840616190;2.523422224972830;1.427624839946560;1.937608888787970;2.688577389957500;2.279530785616400;1.790213026697290;1.524826012699300;2.673946159052100;1.741352472204420;1.877094690947540;2.042145518925860;1.419746434533420;5.513435595560790;1.821085962511510;2.859945085635200;2.449854150625…
0.1875;1.511570031020180;1.416872444429560;4.317387292778170;2.425382744546030;1.714999862847380;2.130065552510470;2.483179840618350;1.644206939567850;1.965269144177470;2.434335071750430;2.693881213442130;1.964305635155940;1.766566404777340;2.623231184980460;1.883806365153880;1.982022168233530;1.963904705501620;1.609616940673770;5.216718341287520;1.758227567046420;3.068912913126400;2.774865005752…
0.1888;1.716146944228230;1.422991296179900;4.047636589863730;2.276590064061600;1.776168453501880;1.963870860254430;2.434618550882900;1.825457737928530;1.980417370828360;2.187979374016250;3.041352203110600;2.090663401540120;1.957181902388910;2.557647448916520;1.984903212135780;2.033868082839470;1.882720256752020;1.769655262267310;4.915362675249860;1.672266849194620;3.204654194942060;3.038416362208…
0.1900;1.894093457710580;1.406976191881420;3.787457343797380;2.112151081624380;1.807572106176000;1.787455989326710;2.375302307068800;1.964758563237380;1.979926901803770;1.952242551569310;3.312830588821490;2.164243359405120;2.091052714172210;2.476126839374110;2.040147371493770;2.030381239115220;1.795969547952580;1.893631694026910;4.612838551863420;1.562048510063030;3.262350684854280;3.234047984369…
0.1913;2.038937062520330;1.366761919601510;3.540794798859680;1.933893538266810;1.807163288595720;1.603555438470550;2.304144849529170;2.057487425840300;1.962065332129080;1.730631509983780;3.501514463062100;2.182172747268040;2.164753715995440;2.379239027413320;2.047061393842720;1.971462374250720;1.702124218786300;1.976714468335980;4.313662477066140;1.427992251920960;3.240196505347010;3.357527183750…
0.1925;2.145912436973400;1.301784718522400;3.312237613805210;1.744755357105920;1.774417436871930;1.416109991772530;2.221428129206650;2.101068804219130;1.926538730752910;1.527238614229980;3.603097841398860;2.143790801039050;2.177091601163010;2.269151807914680;2.005198905549480;1.859120131362430;1.600757396929270;2.015610461462550;4.023202864780840;1.272039756505060;3.139402292336520;3.406937163766…
0.1938;2.212150151166460;1.212971803254850;3.106797668079060;1.548638190154600;1.710266236306040;1.230090608168410;2.128774599938150;2.094957918348570;1.874487451050740;1.346532669029270;3.615884917370780;2.050622412475830;2.129072597649730;2.149534423620250;1.916094993223200;1.697361259973310;1.492513587074600;2.008663182045770;3.747455884308830;1.097551207488070;2.964103478072080;3.382697498863…
0.1950;2.236807578723920;1.102681813314310;2.929673042053680;1.350231124809000;1.616986848009780;1.051285429750240;2.029073824294390;2.040560682313680;1.808432814759670;1.193137927195720;3.540827917995440;1.906284006808090;2.023801532345030;2.025406581829160;1.783155816142200;1.492018206311510;1.379042126506020;1.955903520904010;3.492799720906810;0.909154559474766;2.721175372564830;3.287514449281…
0.1963;2.221135150622440;0.974597615965084;2.786003341294140;1.154810736584500;1.498051433107610;0.886057671381422;1.926365528948260;1.941092801159040;1.732175843234600;1.071609368651630;3.381485207196240;1.716324405957640;1.866315498046920;1.902937990892000;1.611491308906920;1.250519552373810;1.262896518533560;1.859050387734480;3.265735943693230;0.712552522556411;2.419961150161870;3.126261286847…
0.1975;2.168473483692340;0.833574693311187;2.680626918774870;0.968024541665738;1.357942796529520;0.741083351871152;1.825682867352570;1.801383595064910;1.650651067109290;0.986212580272873;3.143899154677830;1.488005776758620;1.663357749756000;1.789205207992520;1.407696818739730;0.981610868085424;1.147403271101010;1.721460142058740;3.072627155459330;0.514293799149583;2.071922073126820;2.905791341272…
0.1988;2.084179468565070;0.685450041197316;2.617849545368670;0.795665495527578;1.201943179658600;0.623078638593280;1.732861137436910;1.627632038744360;1.569740182706210;0.940716358068967;2.836396274908590;1.230031925415460;1.423099619529110;1.691914307492560;1.179591274177140;0.695035382186750;1.036505028614090;1.548025569755710;2.919440256712750;0.321516426961768;1.690222120692750;2.634688960329…
0.2000;1.975482034128660;0.536818023361194;2.601233679000680;0.643445485890120;1.035904127832760;0.538526983816676;1.654318496073460;1.427124133369610;1.496051874127260;0.938205660061259;2.469315109890000;0.952233102955354;1.154820100496910;1.619099262279610;0.935920949139646;0.401185384332617;0.934583745063153;1.345026980919630;2.811504472709890;0.141672122794205;1.289261522056520;2.322965909521…
0.2013;1.851270955168170;0.394780896897960;2.633416708916710;0.516775780491360;0.866005923005303;0.493416247376630;1.596816251657030;1.207922020769050;1.436675422462340;0.980921778643167;2.054670145486740;0.665218057313836;0.868554242991916;1.578806915848390;0.686039032501748;0.110736373515069;0.846270374289681;1.119939725706590;2.753292769330150;-0.017758735187522;0.884175452815141;1.98171283077…
0.2025;1.721824657839400;0.266682710908302;2.715965442100030;0.420562119826950;0.698515302065280;0.492995649545291;1.567207061489100;0.978536156397330;1.398916725521630;1.070135599992490;1.605762597463610;0.380005250267763;0.574722591729117;1.578779982733640;0.439572011236371;-0.165723387420041;0.776248027057100;0.881203971307312;2.748234436952120;-0.149551436886116;0.490315320422490;1.6227171568…
0.2038;1.598485403014890;0.159835949211283;2.849272690466370;0.359021595629494;0.539550087305714;0.541561690687603;1.572179794683990;0.747592346937158;1.390026020786320;1.206058606768600;1.136751078802660;0.107645908759529;0.283754553538084;1.626149650729590;0.206084298916828;-0.418055088650822;0.729055751635703;0.637963910363000;2.798565479114390;-0.247010480590021;0.122730618161676;1.2580602634…
0.2050;1.493292375154000;0.081250614261601;3.032500148349380;0.335527634961599;0.394858953043036;0.642281118887600;1.618009941690720;0.523505513443206;1.416926927920500;1.387794894940010;0.662196869474167;-0.141148132982021;0.005718805488192;1.727149081992300;-0.005247432232717;-0.636910850670642;0.708900033672154;0.399784654523027;2.905222049792680;-0.304222543681570;-0.204330752407882;0.8997075…
0.2063;1.418584960366730;0.037375412074673;3.263569879337620;0.352488345907735;0.269623861773930;0.797057652240927;1.710324260999720;0.314171661675463;1.485956401182420;1.613335958070280;0.196599664562942;-0.356359035022380;-0.250026379869497;1.886858431058970;-0.185939140871782;-0.814042708620529;0.719480790974014;0.176355881374443;3.067780597540640;-0.316279787511759;-0.477886516800592;0.559105…
0.2075;1.386589771011260;0.033860291998505;3.539204746332760;0.411262222744996;0.168291750524626;1.006447519405620;1.853887855274160;0.126688749194474;1.602624809298410;1.879598392168010;-0.246059796955026;-0.528987886531343;-0.475150709358224;2.108990924399790;-0.328473243258006;-0.942568520230104;0.763838072777274;-0.022808182908486;3.284446662060850;-0.279465432897515;-0.686632604486672;0.2468…
0.2088;1.409005715846280;0.075348835520271;3.855016118911540;0.512113807179515;0.094440865953034;1.269627024115960;2.052421068135000;-0.032884030377572;1.771404655770720;2.182503044455650;-0.652753962010894;-0.651338950144328;-0.662626310951258;2.395728093702290;-0.426532274235816;-1.017185761654170;0.844224880472259;-0.188662671585256;3.552092497236800;-0.191394896527386;-0.821290387345643;-0.02…
0.2100;1.496601619512830;0.165307902925050;4.205635273151750;0.654210401474507;0.050685773613234;1.584413318725920;2.308452505956860;-0.159720537158871;1.995555443928820;2.517092527896320;-1.011804092557480;-0.717253672435635;-0.806949589354371;2.747610454001060;-0.475184822777045;-1.034326060237290;0.962010537537796;-0.312910239302432;3.866341924322280;-0.051107409053935;-0.874877136747200;-0.25…
0.2113;1.658840585392070;0.305900570813440;4.584883141535790;0.835659373939511;0.038623543228599;1.947337454294750;2.623213155335710;-0.250369356414837;2.276990912779640;2.877682522158230;-1.313223247158680;-0.722286750989321;-0.904303003301788;3.163487824077860;-0.471018035738063;-0.992245482234567;1.117617884754470;-0.388254305404353;4.221699103482060;0.140895114170482;-0.842891108598635;-0.435…
0.2125;1.903544491682570;0.497906771775979;4.985971540673920;1.053584048295170;0.058821982397547;2.353766652498570;2.996575046566140;-0.302838716246149;2.616193358129120;3.258040964823570;-1.548994519362710;-0.663818688476362;-0.952651541207096;3.640531188662620;-0.412213064767786;-0.891047974520963;1.310496293805800;-0.408618997520632;4.611716316297070;0.382663174382188;-0.723405842896466;-0.558…
0.2138;2.236610715376730;0.740694237303823;5.401727760599500;1.304234706230470;0.110849113003230;2.798070726417300;3.427036275051160;-0.316622719581599;3.012178048938110;3.651588175649520;-1.713274844692520;-0.541101641719710;-0.951771152404906;4.174305610968540;-0.298562033550572;-0.732641854733944;1.539131113658580;-0.369328522294932;5.029194451400130;0.670867907474745;-0.517071654680057;-0.623…
0.2150;2.661791396484780;1.032240416118480;5.824833493487760;1.583129937280800;0.193341432899801;3.273825764941010;3.911752501799240;-0.292669204637403;3.462508903134470;4.051610192289010;-1.802517464003410;-0.355237892012623;-0.903208968889369;4.758901334477110;-0.131427311823657;-0.520631741160785;1.801088741420520;-0.267240079775620;5.466408740361610;1.000919501782090;-0.227025753895897;-0.631…
0.2163;3.180543316015900;1.369204072266300;6.248068551290270;1.885222496967510;0.304106967672249;3.774046669683700;4.446613372307310;-0.233291742529518;3.963364668501900;4.451477146694060;-1.815509181802550;-0.109092803587735;-0.810177708652515;5.387117967472540;0.086354003808016;-0.260150702866766;2.093095110519240;-0.100826056311198;5.915351437065780;1.367130955318150;0.141284194697242;-0.58544…
0.2175;3.791953837636950;1.747043348927730;6.664549687474820;2.205083009260660;0.440257778041812;4.291438953582100;5.026360677649500;-0.142030339690400;4.509652946230000;4.844858390940850;-1.753321782943300;0.192853420705162;-0.677389083234183;6.050694606461640;0.350615562648978;0.042360404316400;2.411144088680110;0.129796979478009;6.367982594791590;1.762920583446470;0.580355114808110;-0.48815867…
0.2188;4.492745470851500;2.160175307909260;7.067955092135170;2.537094286740860;0.598365512250856;4.818659424943670;5.644743585363370;-0.023467261995689;5.095167585842060;5.225926294098200;-1.619180258517260;0.544708641417741;-0.510833253958354;6.740576991728500;0.656050637561938;0.379417551392255;2.750631147347450;0.422893051230542;6.816479886965100;2.181045252285950;1.080951401478050;-0.34589871…
0.2200;5.277358606576060;2.602170406100970;7.452725758258330;2.875648755910070;0.774632817249080;5.348575032466940;6.294704942523710;0.116994025741453;5.712783351074870;5.589541159745180;-1.418253717186120;0.939417855615698;-0.317513317854068;7.447211358788720;0.996436430147400;0.742791687231322;3.106506757742670;0.775183949036905;7.253478542432540;2.613855220544140;1.632482504067760;-0.165923211…
0.2213;6.138109019007490;3.065974111330950;7.814235902482400;3.215341478686640;0.965072968017607;5.874509266284730;6.968591554299040;0.273377558803616;6.354680371019760;5.931410521812090;-1.157377885149080;1.369048373151590;-0.105145388938303;8.160853613848240;1.364884725793210;1.123828866442190;3.473443315195680;1.181975528368230;7.672292915917570;3.053560743836680;2.223420212496680;0.0433777640…
0.2225;7.065413961518940;3.544146929266460;8.148925931021030;3.551151552861490;1.165689950565730;6.390466102139640;7.658380523414940;0.439401075300292;7.012589799468270;6.248217130556230;-0.844720789704463;1.825099849031690;0.118163976004869;8.871881880973330;1.754109081751170;1.513780076435550;3.846008998414190;1.637328083081500;8.067111976526240;3.492500239027640;2.841739388260180;0.27284225969…
0.2238;8.048078206051390;4.029113534893640;8.454393008560330;3.878605233934240;1.372651433384680;6.891322512627320;8.355913245648260;0.608749086728998;7.678051352659290;6.537711204555870;-0.489405459222816;2.298827173124420;0.344250506507640;9.571100394097530;2.156698362888100;1.904128217672760;4.218841831229020;2.134264172937980;8.433162047331900;3.923399831774370;3.475365262095920;0.51292165199…
0.2250;9.073629245486730;4.513411496529850;8.729436036500020;4.193914918455530;1.582447559054160;7.372981991078110;9.053128522787090;0.775342079526440;8.342673022196770;6.798763943874420;-0.101105163816644;2.781563908932500;0.565222303095907;10.250023157564900;2.565386434019240;2.286899878840740;4.586817327246870;2.665005981438240;8.766831417581480;4.339614524054050;4.112610444598410;0.7540783134…
0.2263;10.128689145070300;4.989930256753560;8.974053694333910;4.494089132042760;1.792029253686880;7.832483255228220;9.742286482508760;0.933591417139140;8.998383290180470;7.031380801350830;0.310372206063242;3.265034110079730;0.773774654936369;10.901126747940200;2.973308161119280;2.654950196469200;4.945203453457800;3.221233277692820;9.065752904470000;4.735342008294240;4.742585433590800;0.9871802605…
0.2275;11.199369249729500;5.452131577228320;9.189396060117830;4.777009833523570;1.998920760325650;8.268060226366010;10.416175561867000;1.078630221742590;9.637666603151710;7.236674516524200;0.735493626733258;3.741640923746600;0.963477638307517;11.518063009932600;3.374232555610870;3.002210193268700;5.289797231999900;3.794352387609070;9.328841991191970;5.105801294288830;5.355567611534920;1.203877412…
0.2288;12.271673197651100;5.894243521727730;9.377672120839250;5.041474633228000;2.201302314939280;8.679151428430390;11.068295670441100;1.206511598062200;10.253773658626300;7.416799356877390;1.165387604695000;4.204721407317640;1.129025695119150;12.095824122633700;3.762764906757380;3.323887526127150;5.617038095291350;4.375766273844560;9.556289752247780;5.447369767825130;5.943315469571360;1.39694480…
0.2300;13.331893519698900;6.311421197353070;9.542017141362550;5.287202881903800;2.398060244010570;9.066359039731370;11.693011739654500;1.314366960986040;10.840899175587600;7.574849322506690;1.592192342441160;4.648758414603010;1.266439961456670;12.630854488368500;4.134511063903100;3.616613481700610;5.924094099832190;4.957135900615720;9.749511343831230;5.757674007409690;6.499317032730340;1.56057937…
0.2313;14.366987555946100;6.699868859173250;9.686325329022710;5.514805968534800;2.588803208646130;9.431359875093400;12.285673121605200;1.400518866614930;11.394321203283300;7.714724215588990;2.009351425035720;5.069542196633480;1.373216016777920;13.121106038015700;4.486198601233490;3.878531238907320;6.208918249201950;5.530623522969140;9.911052334519460;6.035631558367720;7.018964136651590;1.69063888…
0.2325;15.364919486555900;7.056919564942240;9.815054465091890;5.725723513151670;2.773844790239960;9.776772495098490;12.842695660976300;1.464544538658510;11.910497606233500;7.840968440195720;2.411845348099240;5.464276426276640;1.448411869778790;13.566035767123900;4.815751344129640;4.109322761528520;6.470273412415370;6.089109379487500;10.044456529911600;6.281442799627400;7.499647223335670;1.7848136…
0.2338;16.314956888065000;7.381070281111830;9.933010127960750;5.922128395343760;2.954154038484720;10.105986356618100;13.361604672675400;1.507288151083590;12.387117071462900;7.958588173890790;2.796350021137070;5.831625599195430;1.492673313770290;13.966546530733600;5.122315571128490;4.310174083404360;6.707725574073020;6.626374454370650;10.154100166245900;6.496533951012480;7.940768534341410;1.842724…
0.2350;17.207912270262400;7.671972107961990;10.045117771621500;6.106804670585880;3.131276907097560;10.422960370639400;13.841038472613000;1.530821813357730;12.823103735810800;8.072853134441570;3.161316578594650;6.171703083501260;1.508196195253060;14.324874249080500;5.406238046222210;4.483681112515970;6.921606352821640;7.137243457114380;10.244998390766300;6.683454094444680;8.343674805318450;1.86594…
0.2363;18.036322387488800;7.930377025223770;10.156191247515000;6.283003356075820;3.307232617066850;10.731999360160300;14.280713486455500;1.538357058499720;13.218576250797000;8.189089550979240;3.506970265365680;6.486001380526150;1.498627546917100;14.644426629602200;5.668997802734010;4.633700330350900;7.112946831683620;7.617683866078620;10.322590801378200;6.845730764604030;8.711513638362910;1.85794…
0.2375;18.794560631704200;8.158044186349160;10.270706397228600;6.454281789795910;3.484389868451310;11.037517660319800;14.681353247614900;1.534110403313040;13.574763725334900;8.312471137714970;3.835229668553090;6.777268319050300;1.468909829379720;14.929580211029200;5.913095222071550;4.765150820863110;7.283385731759900;8.064858697584490;10.392513478257200;6.987690139329800;9.049020521438260;1.82394…
0.2388;19.478880409711000;8.357610252734600;10.392588119882400;6.624332770533000;3.665328454737810;11.343799446778100;15.044584733778600;1.523128170739920;13.893882461091400;8.447814857121260;4.149550974849210;7.049334854289150;1.425074606871030;15.185443914341400;6.141903381294780;4.883775847497040;7.435055809491200;8.477132492981600;10.460365395750400;7.114249062425250;9.362245889230090;1.77073…
0.2400;20.087390005115800;8.532429509293410;10.525018829790200;6.796809972401860;3.852692219111330;11.654765328608600;15.372806437740800;1.511077180075280;14.178978680288500;8.599388053377450;4.454705084015950;7.306901822392960;1.373993784201500;15.417598304093200;6.359487853952210;4.995873634885620;7.570453049069210;8.854031770569270;10.531477338333400;7.230687014964700;9.658233616061310;1.70639…
0.2413;20.619961947349600;8.686390489696220;10.670275467027600;6.975156197421550;4.049039434951290;11.973754346978300;15.669033308873700;1.504009090946400;14.433743509568400;8.770733156520260;4.756498162033310;7.555294367629350;1.323098010333880;15.631820415781800;6.570402115490440;5.108008053826370;7.692293744880740;9.196162796025250;10.610691434484200;7.342406701477850;9.944663857047590;1.63999…
0.2425;21.078082261943100;8.823716524787750;10.829601231537400;7.162440885562110;4.256696603881870;12.303329841730600;15.936724253056400;1.508107116810070;14.662307307867800;8.964515634120380;5.061448451066150;7.800193780991970;1.280072969856560;15.833804310539900;6.779466411530460;5.226710529392990;7.803364923196890;9.505090943852090;10.702159141397700;7.454692152613120;10.229474189217900;1.5812…
0.2438;21.464647052137200;8.948758002571300;11.003117021227300;7.361212942534620;4.477621365165650;12.645116730002700;16.179598272636400;1.529424484764420;14.869021005991700;9.182400226405980;5.376433767256470;8.047357148626100;1.252545012008610;16.028887511143400;6.991538390796970;5.358184688693680;7.906373738665220;9.783187141302930;10.809164953969700;7.572473201076220;10.520473558642200;1.5399…
0.2450;21.783715564790200;9.065784210886690;11.189776200710900;7.573374373443260;4.713279732270940;12.999676603692000;16.401445585140500;1.573624385273140;15.058232462475400;9.424959747617260;5.708325042483040;8.302335503627300;1.247767902872180;16.221793180944400;7.211283985700630;5.508025045744780;8.003801494337690;10.033447897353200;10.933982285128700;7.700104889770730;10.824963636917600;1.525…
0.2463;22.040230165490000;9.178782450703780;11.387364836587300;7.800079443990270;4.964542252314950;13.366425708103600;16.605940178751800;1.645731206841180;15.234065937574400;9.691619854188180;6.063621479765960;8.570201110749890;1.272322437447000;16.416397339367200;7.442956941190320;5.680960402852530;8.097767768487530;10.259296199674200;11.077766886831600;7.841169824508960;11.149381842974200;1.548…
0.2475;22.239714484693300;9.291271687143340;11.592547939210400;8.041663166774440;5.231602956107260;13.743599343520900;16.796460228713100;1.749902579653330;15.400212647115000;9.980642149372460;6.448102418744790;8.855294100057600;1.331840217577000;16.615529562338900;7.690195046423590;5.880631657469610;8.189909791758910;10.464371083750200;11.240491872523300;7.998310681718320;11.498979486972900;1.616…
0.2488;22.387961436917100;9.406137381577190;11.800960595070600;8.297601865477380;5.513924160091570;14.128264587759500;16.975922596864800;1.889231163539420;15.559739981247000;10.289146812241500;6.866509908600610;9.160997919855320;1.430762086456290;16.820814500473600;7.955840521093430;6.109412382240040;8.281281717154280;10.652313927867300;11.420926903962600;8.173099028416920;11.877547238767800;1.73…
0.2500;22.490722910246100;9.525493353639950;12.007341213801900;8.566507433266660;5.810209320362960;14.516381526688500;17.146637256617800;2.065584212663230;15.714926362740000;10.613174630495200;7.322274350101870;9.489552027670290;1.572140518549790;17.032560192002000;8.241791164174780;6.368278946667670;8.372277776244790;10.826559517793100;11.616662478894000;8.365945329351830;12.287198439601600;1.91…
0.2513;22.553412711898200;9.650575573344670;12.205702507695700;8.846155701896800;6.118405240539670;14.902911443973000;17.310186919527500;2.279487730462250;15.867127887195300;10.947786929454400;7.817293510632290;9.841908914343990;1.757493724415660;17.249697598502900;8.548887807856260;6.656735125301250;8.462582531074280;10.990139680444600;11.824178569720700;8.576053540938800;12.728218718353600;2.15…
0.2525;22.580833849254000;9.781671689153150;12.389534329428000;9.133548106765000;6.435734006090940;15.281968692212200;17.467336380285300;2.530060505399010;16.016681854468700;11.287200490448100;8.351772863715410;10.217640999598400;1.986717386445010;17.469774093153700;8.876842355082700;6.972794141773500;8.551150530165930;11.145506825976800;12.038955190045000;8.801422077712190;13.198988010414600;2.4…
0.2538;22.576940411879500;9.918088874223880;12.552031178007200;9.425004605352430;6.758754051389360;15.647011278322000;17.617975146110200;2.815001529273040;16.162851089981600;11.624953214667800;8.924132675647280;10.614901186523300;2.258057843357630;17.689001812711400;9.224209241810030;7.313018988922990;8.636216678696730;11.294384070476100;12.255620878572600;9.038891256359520;13.695978471067400;2.8…
0.2550;22.544643177034800;10.058161245146700;12.686336102826000;9.716284622879370;7.083448756785830;15.991063596270300;17.761095794317800;3.130632303069550;16.303811590506800;11.954095081150900;9.530984653133700;11.030438953407200;2.568148252372920;17.902359872711900;9.588401596533680;7.672619711828610;8.715337558926400;11.437647741211500;12.468133649379800;9.284235646559270;14.213828989678500;3.…
0.2563;22.485666585952300;10.199296704608400;12.785791942856800;10.002731705185700;7.405339938210080;16.306963301333100;17.894809245724200;3.471993402320180;16.436684543652300;12.267397922511300;10.167178362956700;11.459671839131100;2.912106866123140;18.103747486766900;9.965751728488650;8.045604218694470;8.785462818676470;11.575247000196900;12.669987707971300;9.532298140799440;14.745494131723000;…
0.2575;22.400462966926200;10.338061624039300;12.844190377763800;10.279436595930200;7.719622574380990;16.587623123221500;18.016396793259000;3.832992491919150;16.557612206649000;12.557576739408000;10.825915123497200;11.896810108934300;3.283694169956940;18.286183099454000;10.351613925735400;8.424977169644090;8.843034622860640;11.706164073208500;12.854438209481700;9.777161036933560;15.282462476936700…
0.2588;22.288187882236600;10.470300376462000;12.856009175108000;10.541412655778100;8.021316169584850;16.826297536649500;18.122397325797500;4.206598845933500;16.661875537485000;12.817514729551700;11.498924729040900;12.335030354351800;3.675523338573610;18.442042829298700;10.740505942976300;8.802979655330140;8.884112073301810;11.828417165656300;13.014735580270100;10.012348043985000;15.81503660177160…
0.2600;22.146738320041200;10.591285421802600;12.816628310702500;10.783776935396600;8.305427321495950;17.016843711053000;18.208726788823400;4.585077437946870;16.744049904303900;13.040483952904400;12.176698264036300;12.766691871789600;4.079316382382130;18.563329913426200;11.126284056944000;9.171360777176910;8.904516482976360;11.939106620356100;13.144360490223100;10.231049913708600;16.33266446835480…
0.2613;21.972853189943000;10.695892490311500;12.722516316201800;11.001929836963000;8.567117398125310;17.153966092341600;18.270825595670900;4.960253918753150;16.798193719342500;13.220353618665100;12.848768437479700;13.183587956410200;4.486196535364580;18.641965524611200;11.502345213502700;9.521670935312540;8.899992487899770;12.034503269402800;13.237250501829200;10.426365414134200;16.82430981128600…
0.2625;21.762273248044300;10.778794433971300;12.571379253976100;11.191726187037400;8.801868769781780;17.233434344779600;18.303828520498100;5.323800385064850;16.818063520234000;13.351778371692300;13.504027344051600;13.577222803747600;4.887005941308150;18.670090355901600;11.861848638670400;9.845565673332220;8.866379238662890;12.110176309467200;13.288009760255900;10.591548648506200;17.27884734703540…
0.2638;21.509955225893700;10.834666535143400;12.362266112255900;11.349630719334500;9.005642830988500;17.252265183526700;18.302750628537000;5.667530841148890;16.797347921502300;13.430359667975200;14.131070355986800;13.939103579263600;5.272636578650110;18.640365784597600;12.197948392100500;10.135108367975900;8.799785368883340;12.161156458636000;13.292093818455800;10.720253338630500;17.6854673643531…
0.2650;21.210332658747000;10.858395499497200;12.095626119644300;11.472851429402300;9.175023115241200;17.208859825265300;18.262682073623600;5.983694710874550;16.729912034354600;13.452774342066400;14.718553979390300;14.261036438759500;5.634361685455940;18.546263263196000;12.504027759611000;10.383059918725700;8.696761115347920;12.182128705958000;13.245962777280900;10.806764687011600;18.0340735705107…
0.2663;20.857613822278300;10.845284067262700;11.773315433032600;11.559445003026000;9.307337174239670;17.103090344916700;18.178984150272300;6.265256693626320;16.610043432621500;13.416865755018800;15.255554984813500;14.535414905736800;5.964154753066130;18.382330848636000;12.773926157340000;10.583143907901800;8.554460888021190;12.167647699770500;13.147197306044000;10.846209835667300;18.3156580244439…
0.2675;20.446105413284600;10.791243214883200;11.398552757163200;11.608389522467600;9.400751569721550;16.936330122939300;18.047478857652400;6.506151686836500;16.432690544466200;13.321694420871500;15.731917972024200;14.755489084504900;6.254983474107520;18.144426478254900;13.002149385874300;10.730276481082200;8.370789778918210;12.112367785371200;12.994573717211800;10.834738739623300;18.5226376159142…
0.2688;19.970549248280000;10.692964321273500;10.975825593940100;11.619620896290200;9.454335296157650;16.711425761702200;17.864624439799000;6.701504423282670;16.193684492990100;13.167546676040600;16.138578793326000;14.915604750168100;6.501066859602060;17.829908740335900;13.184054638017400;10.820751442836700;8.144527968672980;12.011278947003200;12.788096009319400;10.769668426001700;18.6491378581572…
0.2700;19.426458374742500;10.548064425321600;10.510750885698500;11.594030897276100;9.468088185335300;16.432610273797100;17.627669921485100;6.847804869562700;15.889935911372100;12.955901703954800;16.467851973699300;15.011402423016300;6.698085060939670;17.437777462754600;13.316002618379700;10.852372748896600;7.875427732539160;11.859939484355700;12.528984571779300;10.649585061789200;18.6912117323289…
0.2713;18.810438630257600;10.355198760566200;10.009895706687400;11.533426269843100;9.442932297263730;16.105359893094800;17.334782553904200;6.943032239356170;15.519599120633700;12.689358975092800;16.713671436889900;15.039968084448500;6.843333204690400;16.968758406990500;13.395470451985300;10.824528645406900;7.564278737482090;11.654696199434200;12.219622977812200;10.474399951958700;18.6469839059410…
0.2725;18.120481856049600;10.114136069611400;9.480565282491420;11.440450014678600;9.380665918447770;15.736199390733600;16.985143280279400;6.986722592685890;15.082197257307900;12.371529812829400;16.871775442374100;14.999929165208400;6.935812712934990;16.425328612437600;13.421120701365400;10.738204076150400;7.212938513875910;11.392883205224300;11.863465902008800;10.245357473455000;18.51671375834130…
0.2738;17.356217679336800;9.825793724681840;8.930566913105170;11.318467596816300;9.283881492281690;15.332463141720300;16.579006759073200;6.979977308283360;14.578703424982900;12.006898242524600;16.939828596108100;14.891491740071000;6.976256059353060;15.811681366779200;13.392823710069700;10.595930551154700;6.824326323201230;11.072991190181200;11.464912626243100;9.964994939708900;18.302774154277600;…
0.2750;16.519112032772100;9.492231352046600;8.367959294694480;11.171422373168100;9.155850510434190;14.902021247932200;16.117724053732700;6.925412117400670;14.011574645172400;11.600657442959000;16.917476048366500;14.716417380527000;6.967083592641220;15.133632253937000;13.311632546229400;10.401675333169700;6.402380069866810;10.694800058081100;11.029151799647600;9.637056389515400;18.009546634997700;…
0.2763;15.612602377469400;9.116603400250650;7.800797237460660;11.003665924875900;9.000380012226540;14.452981681062600;15.603727720345100;6.827048763396120;13.384737210571800;11.158528959327700;16.806327475539100;14.477940727709000;6.912293810527560;14.398470122198300;13.179711914004000;10.160674426417500;5.951977358303810;10.259469263527500;10.561984067647300;9.266364200128300;17.643237437604100;…
0.2775;14.642161907766000;8.703072813823690;7.236881836364110;10.819770150040100;8.821646788523420;13.993380605641800;15.040480609785500;6.690153600454800;12.703523903132500;10.686572350130100;16.609871104790700;14.180631430001100;6.817291155200980;13.614758997782000;13.000224423056600;9.879216310512210;5.478823199970380;9.769581805916200;10.069629859107400;8.858654131240400;17.211622302070800;11…
0.2788;13.615287766562600;8.256689578699270;6.683525770043990;10.624328867363100;8.624016585313600;13.530873742695300;14.432391173552400;6.521029481890050;11.974565340514400;10.190993121064100;16.333320811262300;13.830206519204700;6.688657909236470;12.792098839901700;12.777179470721400;9.564385523122940;4.989308150929650;9.229139639863390;9.558530002334610;8.420380820722320;16.723731202609500;11.…
0.2800;12.541411363936800;7.783239305487620;6.147342609423520;10.421757246401300;8.411856469242440;13.072441808916300;13.784699363916400;6.326769046730380;11.205639378039500;9.677956634806640;15.983402100504000;13.433301460576800;6.533879007643390;11.940854516706100;12.515251626822000;9.223776951564900;4.490341751644820;8.643510119387840;9.035146923153960;7.958501816477480;16.189486797607400;11.7…
0.2813;11.431732096630300;7.289068145991980;5.634067855283360;10.216097580204800;8.189348987493540;12.624122687563100;13.103338300340800;6.114978940259270;10.405483952413400;9.153415175808740;15.568085460545700;12.997209911534800;6.361030469987060;11.071863423724600;12.219576745292200;8.865192970351450;3.989167014729300;8.019324932022630;8.505773960358880;7.480248923893980;15.619312411469500;11.7…
0.2825;10.298978919457800;6.780891155359080;5.148417951575390;10.010839750310600;7.960316793123190;12.190782046270200;12.394777687907100;5.893485557031370;9.583579955384760;8.622954520480930;15.096277981599700;12.529603580995500;6.178443631692610;10.196132731600300;11.895534990875100;8.496336311397700;3.493162342583560;7.364334715482270;7.976359817029100;6.992895980000290;15.023726657470800;11.69…
0.2838;9.157107147091300;6.265591698282640;4.693991811578020;9.808764227446390;7.728066014202940;11.775932638251700;11.665855478596300;5.670033541208490;8.749911634946830;8.091665265165950;14.577486139618800;12.038244422167700;5.994358365283010;9.324537326582620;11.548530513626000;8.124511748856800;3.009637634928990;6.687224112257820;7.452354363776590;6.503532136769380;14.412942334634100;11.62949…
0.2850;8.020940439558750;5.750019653279890;4.273217531553990;9.611814633740860;7.495255848404790;11.381610572010800;10.923604440539200;5.451988503770600;7.914712621356540;7.564042862990420;14.021464082088200;11.530701664457500;5.816578998311800;8.467529118528210;11.183777608588200;7.756349308328720;2.545631455490160;5.997393355002240;6.938580956037930;6.018849339151160;13.796486971541700;11.56106…
0.2863;6.905770072396840;5.240796003980450;3.887345040181630;9.421005790764180;7.263800708258560;11.008314506499800;10.175080146551800;5.246055222462910;7.088205959457080;7.043918893838360;13.437862540445800;11.014085882599000;5.652146638116240;7.634867591383250;10.806102868138000;7.397560774456040;2.107715978488910;5.304713554981790;6.439139176080530;5.544951917307870;13.182861367584700;11.49565…
0.2875;5.826925268536050;4.744130931631620;3.536483528867720;9.236371825698100;7.034809777578970;10.655011131741000;9.427196439799750;5.058021992012480;6.280346499781390;6.534424618715290;12.835893568650000;10.494811436549600;5.507041096807870;6.835380328404490;10.419772091211100;7.052739803438150;1.701816059079530;4.619263670434440;5.957340525993810;5.087195110606240;12.579250743775000;11.441343…
0.2888;4.799329537569470;4.265661758353830;3.219680710386860;9.056957351756690;6.808567123306670;10.319207537751500;8.686573732664980;4.892540810727730;5.500573675409300;6.037986421680150;12.224025656641500;9.978397243204250;5.385924575585070;6.076760823934760;10.028349585714300;6.725214014349310;1.333048201208210;3.951057660740490;5.495678150590770;4.650057972532880;11.991300725593600;11.4048141…
0.2900;3.837058593898150;3.810316077056540;2.935039334829350;8.880853035708150;6.584553609359040;9.997088267251930;7.959404607889860;4.752951760558650;4.757582104610620;5.556351379499690;11.609722413687900;9.469314031248570;5.291937737391690;5.365409256006880;9.634596022915250;6.416955134697300;1.005584460853590;3.309770596616780;5.055830235054680;4.237054551779480;11.422967430725400;11.390988423…
0.2913;2.952915480951760;3.382204201598480;2.679865014059280;8.705275079109170;6.361509870608470;9.683712104941460;7.251340180476490;4.641158315610960;4.059116655305890;5.090639971272750;10.999236014811400;8.970884070966280;5.226556825370330;4.706320104341170;9.240409228299030;6.128550730874090;0.722545450707692;2.704472505606390;4.638695371389660;3.850685580273400;10.876447555045900;11.402748889…
0.2925;2.158038009717670;2.984543746021270;2.450838319986540;8.526686339096240;6.137537633763090;9.373261093228990;6.567399602617000;4.557558465466180;3.411797631157960;4.641421891007190;10.397464030698700;8.485236959369980;5.189518157581800;4.103018632296240;8.846810306485510;5.859238383476450;0.485925634356859;2.143378484390700;4.244456963289290;3.492431192047070;10.352190712418300;11.440736670…
0.2938;1.461552555570860;2.619617759326630;2.244203369049570;8.340955067935530;5.910234829996800;9.059331989306450;5.911904008175690;4.501034524957860;2.820980637030320;4.208810095720160;9.807875223531150;8.013322484743600;5.178813746955340;3.557546392412340;8.453975405669700;5.607000480838990;0.296553041639073;1.633623098219920;3.872672662107610;3.162783510433910;9.848992585696720;11.50324080668…
0.2950;0.870286703582754;2.288766467180550;2.055964705413280;8.143545624517550;5.676858330930160;8.735258490715080;5.288435149642010;4.469002370370240;2.290654501845200;3.792567641327010;9.232506542263130;7.554979011918630;5.190759059796440;3.070494144622670;8.061311333682310;5.368715204989680;0.154084428609765;1.181066317242990;3.522383922508120;2.861316332904060;9.364163879800020;11.58618659285…
0.2963;0.388551253046058;1.992411368818380;1.882084239681390;7.929734071346470;5.434506827532170;8.394451145948190;4.699818026322210;4.457518649616040;1.823379422602780;3.392221543720050;8.672030088328850;7.109053342865200;5.220131132838950;2.641078966717500;7.667571230522510;5.140356878091600;0.057035779022392;0.790137233751450;3.192240070117450;2.586787669260090;8.893766791868250;11.68322575029…
0.2975;0.017999750435905;1.730109261392630;1.718670262484800;7.694840381908580;5.180315404708170;8.030741002333990;4.148125981980360;4.461442340417400;1.420266275812150;3.007177854161880;8.125885450762370;6.673565729858950;5.260372511662660;2.267260948661330;7.271004660958910;4.917236731031560;0.002846937996800;0.463720604496364;2.880630814310810;2.337269612295530;8.432907852783800;11.78592757016…
0.2988;-0.242428917145909;1.500632751647400;1.562151107745000;7.434468103852250;4.911652770910990;7.638712756081270;3.634706096365450;4.474644968779300;1.080996842499510;2.636832348013800;7.592469708368860;6.245911751134600;5.303853847709600;1.945893736397990;6.869534897236160;4.694273445471810;-0.012021889242809;0.203089916080501;2.585820935201610;2.110299013115780;7.976073648872290;11.884066018…
0.3000;-0.396482193369220;1.302072990576560;1.409426866906110;7.144741797638000;4.626311908058470;7.214013444896800;3.160222217371300;4.490261932277010;0.803883527764223;2.280671675937250;7.069374713986190;5.823091191530050;5.342185598369940;1.672902340911540;6.460954894865560;4.466281578051370;0.008034962955530;0.007889219312477;2.306080940463710;1.903041766209530;7.517494183307340;11.9659937704…
0.3013;-0.450480103863290;1.131959752724960;1.257993626695580;6.822532419924360;4.322685133338960;6.753623519603770;2.724712661489470;4.500975757997490;0.585966046184533;1.938360485067580;6.553659130248650;5.401952974396440;5.366567214364180;1.443481046862910;6.043132586789730;4.228265242100690;0.057918140370941;-0.123835552266752;2.039807837482820;1.712463215183240;7.051517543896030;12.019090367…
0.3025;-0.413119421377627;0.987393590086333;1.106035979020090;6.465661044727530;3.999915212594780;6.256078403912520;2.327659419031870;4.499320809721250;0.423141513279135;1.609810836460480;6.042141169400720;4.979444604881220;5.368160552047330;1.252303924515820;5.614215669337750;3.975704214178380;0.131992219704555;-0.195556649658787;1.785630793137640;1.535497241741280;6.572979140423670;12.030268354…
0.3038;-0.295202008680435;0.865184612864022;0.952484971068920;6.073071907736180;3.658015208584350;5.721630371329200;1.968065613552970;4.477997994738050;0.310323452477512;1.295231169329250;5.531697170579480;4.552854513046470;5.338473075067040;1.093740348526790;5.172826038361140;3.704819946966520;0.224268452715324;-0.212138438849383;1.542497317264990;1.369206936058810;6.077549057773950;11.986518504…
0.3050;-0.109296315693437;0.761992466466467;0.797040146539204;5.644966723158960;3.297951132820870;5.152342714616880;1.644537973554890;4.430187464500550;0.241624417031972;0.995153042157504;5.019551069363960;4.120036108225340;5.269735763138160;0.962068036851893;4.718234451333550;3.412809791731180;0.328595208269167;-0.179669256394818;1.309736641102030;1.210930320750680;5.562042005192680;11.875473242…
0.3063;0.130656610178425;0.674462268807158;0.640155794248244;5.182893553530330;2.921683119345200;4.552110724423710;1.355371176435260;4.349847198730250;0.210556258304583;0.710434874760555;4.503540480151030;3.679603240262090;5.155260576016570;0.851676427860895;4.250506826374860;3.098039040604930;0.438849774352680;-0.105256752905849;1.087098101439780;1.058405401579360;5.024675881499380;11.6859661580…
0.3075;0.409779277068653;0.599351627069971;0.482992905710413;4.689785175810410;2.532162660675920;3.926606862726550;1.098631111428390;4.231985729328540;0.210241568913580;0.442242891035923;3.982346475602710;3.231088066531670;4.989762860247020;0.757253711631834;3.770614812410250;2.760182154054060;0.549125171037090;0.003206372633635;0.874763526901892;0.909869839184941;4.465267083830120;11.40856519942…
0.3088;0.712721264048151;0.533644349630513;0.327339609955512;4.169943814206830;2.133285345902030;3.283150599960740;0.872234366199010;4.072898099839040;0.233629514830416;0.192010394065385;3.455676112539100;2.775053990306910;4.769635235438210;0.673951527904449;3.280504823453900;2.400306673551810;0.653905853468302;0.137298243705246;0.673333801717813;0.764131742362834;3.885353320541260;11.03605770302…
0.3100;1.024134363860990;0.474647096000369;0.175503979011842;3.628971213635920;1.729800427299680;2.630506531589890;0.674021558333185;3.870355451011690;0.273709167490851;-0.038622626554732;2.924389185109500;2.313158292592710;4.493161224933570;0.597522237262370;2.783121546122690;2.020895733050020;0.748226644518787;0.288336479272830;0.483790903688864;0.620609408834071;3.288237760406080;10.5638668571…
0.3113;1.329143269346970;0.420065965770104;0.030184061140311;3.073645211810870;1.327180330730330;1.978617437797620;0.501822498970930;3.623740326678300;0.323713576284353;-0.247886767564588;2.390563426455220;1.848161239914710;4.160659145951450;0.524424748007247;2.282383906797290;1.625807659705900;0.827809907898131;0.447650414146291;0.307437725095727;0.479339211049690;2.678951713956810;9.99038144705…
0.3125;1.613795980163300;0.368060910249018;-0.105679220068569;2.511746136088170;0.931454849704722;1.338281750129980;0.353511582593790;3.334121829798120;0.377308198033093;-0.433973886615586;1.857495268535180;1.383880726315340;3.774549462183880;0.451896113209700;1.783113527206610;1.220173778440300;0.889176819289103;0.606847539453529;0.145818837191498;0.340952179726881;2.064136517674570;9.3171837574…
0.3138;1.865478968673250;0.317276824484963;-0.229060079899290;1.951838410179890;0.549016179083516;0.720787318834341;0.227052234914425;3.004267033412510;0.428757926014290;-0.595137124152561;1.329636162743330;0.925093811355653;3.339341808716090;0.377987469975799;1.290917721497790;0.810238095862562;0.929729568770822;0.758065156092237;0.000626021734726;0.206621120844275;1.451848702741510;8.5491641856…
0.3150;2.073283557842850;0.266851183658318;-0.337010200834388;1.403014620074150;0.186402116665405;0.137515330204051;0.120529710328102;2.638587471054480;0.473067823889231;-0.729795776550428;0.812467249108707;0.477388758899390;2.861541076715750;0.301564332490792;0.812031019108978;0.403144936292793;0.947802383724387;0.894198927295436;-0.126407120887040;0.077981259692256;0.851295730481145;7.694515324…
0.3163;2.228311840729580;0.216399064234841;-0.426818607856707;0.874610882906932;-0.149934352002525;-0.400470394299524;0.032172004575466;2.243022003389460;0.506093735068498;-0.836640239798687;0.312317754225985;0.046973275428549;2.349475138225570;0.222272704237732;0.353120960224584;0.006682743126932;0.942680359914442;1.009101031876590;-0.233616829596694;-0.042971602577120;0.272512443066901;6.764602…
0.3175;2.323912702788960;0.165977291050387;-0.496162384728766;0.375903622529450;-0.453860311257514;-0.882832759947624;-0.039640867872422;1.824859789118060;0.524620144058155;-0.914732143018730;-0.163865176668416;-0.359553495426523;1.813049856377380;0.140473856126605;-0.078934569028391;-0.371005946648593;0.914586197041205;1.097741890512540;-0.319522210615466;-0.154000628011022;-0.274009196437196;5.…
0.3188;2.355840986887090;0.116030247497888;-0.543241842403611;-0.084201269013572;-0.719794033319775;-1.300353435492030;-0.096378499682787;1.392509386485120;0.526403932558705;-0.963594898461945;-0.608785523218512;-0.735456124763417;1.263439839107630;0.057151839597975;-0.477289980080422;-0.721736972848327;0.864636010010187;1.156330892583570;-0.382934610819822;-0.252759767036141;-0.777722600586398;4…
0.3200;2.322335472397380;0.067320551034045;-0.566894336054392;-0.497475446175196;-0.942923106411307;-1.645292225521940;-0.139371429246461;0.955222093248448;0.510183921590500;-0.983290211632108;-1.015095041125250;-1.074134938520950;0.712725854528944;-0.026201200719910;-0.835385263821184;-1.037607174955190;0.794766377922733;1.182393114442920;-0.423058322239664;-0.336932032626058;-1.228445496659390;…
0.3213;2.224114048530050;0.020848301620053;-0.566681761790495;-0.856659840201789;-1.119401158245420;-1.911699698286940;-0.169830593802196;0.522779421710701;0.475657266014385;-0.974476599032424;-1.375705131412890;-1.369403941268310;0.173491858350367;-0.107716121590442;-1.147200091623150;-1.311314444603690;0.707635665708671;1.174800612838790;-0.439577795498210;-0.404368156269215;-1.616778800991370;…
0.3225;2.064287181014950;-0.022237064666608;-0.542947807805419;-1.155730064065950;-1.246515466822760;-2.095670779465000;-0.188872961902034;0.105156027350120;0.423424837546412;-0.938446613946675;-1.684100898175130;-1.615763299800850;-0.341603868492667;-0.185288043233113;-1.407498808158150;-1.536462537648100;0.606503403464588;1.133758434445040;-0.432726948722582;-0.453219541231837;-1.93450881466252…
0.3238;1.848193426365990;-0.060728144590112;-0.496842245000377;-1.390125294775250;-1.322818711879020;-2.195529255504150;-0.197551157580308;-0.287829602712687;0.354908675158181;-0.877140248235130;-1.934644210450170;-1.808655170512000;-0.820267952692262;-0.256721374546739;-1.612056625165510;-1.707838496569940;0.495092144419392;1.060746959983900;-0.403336793053941;-0.482059642907071;-2.1749766051636…
0.3250;1.583163256276990;-0.093450021881229;-0.430310875141020;-1.556931661436550;-1.348219322542980;-2.211935702948850;-0.196884738211361;-0.646863883210006;0.272245376607376;-0.793132841500292;-2.122852904148790;-1.944692175013500;-1.251005545680190;-0.319872300766536;-1.757857884005080;-1.821651482569680;0.377436738335390;0.958423563653952;-0.352858436065450;-0.489988366437058;-2.3333994682990…
0.3263;1.278219735517510;-0.119345862113913;-0.346051153708500;-1.655012725904710;-1.324026290643960;-2.147914157994150;-0.187890758026842;-0.963473436603627;0.178159934585383;-0.689596777966253;-2.245644042244890;-2.021848731942190;-1.623532440106520;-0.372782773202523;-1.843258120408840;-1.875723148618110;0.257726324171476;0.830487783568085;-0.283359532147435;-0.476714773578592;-2.4071309136277…
0.3275;0.943726580680297;-0.137554030902448;-0.247434899053690;-1.685081485807920;-1.252945895053570;-2.008795751605360;-0.171611343766924;-1.230334551403040;0.075824980444128;-0.570237269238018;-2.301530386791060;-2.039606706197000;-1.929150466615590;-0.413800579702650;-1.868102820591810;-1.869621371352060;0.140144533911854;0.681515249093409;-0.197493375890976;-0.442614297879162;-2.3958476595299…
0.3288;0.590995761274515;-0.147473552661828;-0.138400817364159;-1.649710395981760;-1.139029456575640;-1.802080463108860;-0.149136215077782;-1.441545236703870;-0.031289304996759;-0.439203577948254;-2.290760914810740;-1.999048413280860;-2.161072154636550;-0.441680786996053;-1.833797179054190;-1.804731175120090;0.028713402465577;0.516766488249512;-0.098441019400357;-0.388757721207713;-2.301654629490…
0.3300;0.231868056895592;-0.148815255578157;-0.023320759052700;-1.553278104080300;-0.987572951143633;-1.537221009178520;-0.121618386418597;-1.592849584936600;-0.139569210274320;-0.300978093564553;-2.215398303939450;-1.902891886107750;-2.314682333983300;-0.455664718450649;-1.743322814993150;-1.684258977488810;-0.072853687749781;0.341977423831600;0.010172030717812;-0.316910310089442;-2.129101858069…
0.3313;-0.121719161677490;-0.141636569333449;0.093155351494694;-1.401853822556550;-0.804971000174205;-1.225335615932120;-0.090281683190971;-1.681805792403510;-0.245410043622420;-0.160246681980179;-2.079328758156190;-1.755465423812690;-2.387726482959100;-0.455533638672846;-1.601199219053880;-1.513168782447400;-0.161285018677324;0.163138831486160;0.124381871799961;-0.229500708117569;-1.885110463108…
0.3325;-0.458162223829298;-0.126358645968250;0.206270109730219;-1.203022426582760;-0.598529390760577;-0.878858949002588;-0.056419179679098;-1.707891146560680;-0.345361973435935;-0.021754644865462;-1.888202232182970;-1.562620723527150;-2.380418135048810;-0.441635412791904;-1.413389626096060;-1.298051539698400;-0.233864968120417;-0.013727741499576;0.240011343945671;-0.129560398176855;-1.57880830461…
0.3338;-0.766604837965796;-0.103765230525112;0.311338251329453;-0.965655431697459;-0.376241813588084;-0.511142721648352;-0.021382188385825;-1.672539501109900;-0.436264228381586;0.109846605545473;-1.649303911565980;-1.331586262496770;-2.295460470100270;-0.414883532648158;-1.187152997522850;-1.046931459248200;-0.288525954742518;-0.182790105452063;0.352809683950952;-0.020635742037499;-1.221279479253…
0.3350;-1.037320980428500;-0.074983476094844;0.403928295167257;-0.699634938673792;-0.146537894053416;-0.136019383511843;0.013440044431775;-1.579109138220140;-0.515363187815664;0.230156461876814;-1.371360579519660;-1.070764958856310;-2.137980246888360;-0.376728997281019;-0.930845807854708;-0.769015512912249;-0.323914774792791;-0.338614331628258;0.458601380624845;0.093324279538330;-0.82523522169633…
0.3363;-1.262053816549210;-0.041447639243826;0.480038926582028;-0.415539392005272;0.081989221042200;0.232656256438444;0.046649294714722;-1.432781379093860;-0.580410492150191;0.335179551638066;-1.064288132948470;-0.789482397894051;-1.915375373855190;-0.329106561572313;-0.653679305061541;-0.474394580364731;-0.339431122437761;-0.476355558675344;0.553438338443632;0.208100515502329;-0.404616941037270;…
0.3375;-1.434298931607220;-0.004847274677790;0.536262839014890;-0.124301518404870;0.300866525440952;0.581471646918841;0.076874900886660;-1.240392786373390;-0.629738024721124;0.421471460693734;-0.738888896605561;-0.497693970130491;-1.637080547318390;-0.274357806829568;-0.365439767768257;-0.173706632975740;-0.335237092120685;-0.591924407560739;0.633749084249180;0.319351343196309;0.025855116184390;-…
0.3388;-1.549522002566050;0.032937847915856;0.569931070482512;0.163149976550589;0.502026236324183;0.897911058501069;0.102816459993844;-1.010206249616730;-0.662307449594773;0.486269645174989;-0.406509432454259;-0.205661040904905;-1.314258397284790;-0.215134333393141;-0.076180922218751;0.122226071809262;-0.312237521544485;-0.682123459409627;0.696478635376421;0.422770023520408;0.451171805007242;-3.1…
0.3400;-1.605303229693260;0.069913365393834;0.579231517444835;0.436252537969667;0.678082175770192;1.170783859689910;0.123290934221325;-0.751628588081613;-0.677732919632938;0.527603811431146;-0.078671163267989;0.076392316496848;-0.959426365070866;-0.154285116653589;0.204100973043780;0.402772646477502;-0.272032110608144;-0.744749179091106;0.739212828318905;0.514245647115605;0.856546122087160;-2.671…
0.3413;-1.601403310661800;0.104053320410952;0.563296254153778;0.685162895640401;0.822587389626291;1.390610874640620;0.137282129817195;-0.474884447657170;-0.676276569890078;0.544380678899207;0.233312747378646;0.338629502937871;-0.586032001628208;-0.094732686362914;0.465797884333490;0.657868237692958;-0.216841310767611;-0.778655777783376;0.760281394267206;0.590021333395180;1.227926715899070;-2.1185…
0.3425;-1.539748419796480;0.133387064829269;0.522253479757538;0.901088449323389;0.930263366721835;1.549954367789540;0.143990244007405;-0.190658100377827;-0.658817443497993;0.536438896392917;0.518720232395968;0.571945449039332;-0.207991438693158;-0.039343268769746;0.700014552245538;0.878373662202609;-0.149408984498388;-0.783778788212007;0.758834838816812;0.646843297139780;1.552494746029220;-1.5150…
0.3438;-1.424334493151790;0.156086402535592;0.457241307878013;1.076584718536850;0.997192008945531;1.643678948896430;0.142878960902071;0.090283829453200;-0.626795517837364;0.504570927523479;0.767788803110221;0.768291475146573;0.160792633854212;0.009203642227686;0.898874693422352;1.056406323232390;-0.072885742287490;-0.761117548605438;0.734891202997104;0.682094599113288;1.819125153187090;-0.8839264…
0.3450;-1.261054049623350;0.170549247372090;0.370382154827788;1.205807724241170;1.020962642307150;1.669132972777740;0.133717446850894;0.357474769534477;-0.582133470281555;0.450509926154045;0.972056068128003;0.920968353718218;0.506916134109729;0.048540669503608;1.055797107970980;1.185629599446210;0.009302372140620;-0.712677313316598;0.689350015586675;0.693907854218060;2.018794288188640;-0.24833691…
0.3463;-1.057451710403950;0.175476151860581;0.264718108938575;1.284711664297920;1.000767819080690;1.626242738008310;0.116614574963362;0.601121416702327;-0.527139710328972;0.376880957217656;1.124659625885710;1.024875918129650;0.817944163835487;0.076727341316989;1.165730806234490;1.261489281130840;0.093594599706823;-0.641373269543822;0.623972143515894;0.681251872575623;2.144917455458820;0.368856431…
0.3475;-0.822417396772960;0.169936287810954;0.144109291854979;1.311184114475070;0.937443395275774;1.517514862568740;0.092042822244613;0.812453639764848;-0.464396971774555;0.287117346956699;1.220585054399280;1.076708957963570;1.082849546757610;0.092349033495184;1.225339561499680;1.281387454678000;0.176439974262905;-0.550900262533960;0.541325734279899;0.643988135467945;2.193602232066650;0.945895274…
0.3488;-0.565828751165607;0.153419829011743;0.013098770417066;1.285113171739590;0.833450325283274;1.347945527595300;0.060849556472389;0.984037698723161;-0.396641365647692;0.185344421152083;1.256852496989790;1.075090945377070;1.292402845548360;0.094595346625405;1.233127978223110;1.244786449704840;0.254439875447918;-0.445573430640537;0.444699935185093;0.582894130263914;2.163806355754070;1.462858000…
0.3500;-0.298156492256817;0.125874187360587;-0.123251018443869;1.208383395286090;0.692797737078411;1.124838735111940;0.024253875804706;1.110040721918830;-0.326637203761508;0.076234342857974;1.232634438256790;1.020639298957220;1.439498994375820;0.083313945817154;1.189503192331400;1.153237999223590;0.324482985998035;-0.330146147658445;0.337989490223276;0.499651846895551;2.057392434841090;1.90233297…
0.3513;-0.030048047873245;0.087722171879530;-0.259544153120744;1.084800016848910;0.520909057489635;0.857539214484823;-0.016172230667861;1.186436206028110;-0.257053081295757;-0.035162883383626;1.149299609805380;0.915958357379967;1.519407918318440;0.059036843320254;1.096768640608220;1.010335542859050;0.383867355915453;-0.209612599337408;0.225554589961256;0.396801128200242;1.879075610539660;2.250007…
0.3525;0.228094187533975;0.039860861838380;-0.390252262949878;0.919943592464415;0.324435154107671;0.557089000829543;-0.058538902382932;1.211142565812350;-0.190344631079485;-0.143605989487844;1.010380491955070;0.765558942025544;1.529939282235460;0.022977255148057;0.959048885787095;0.821590535610242;0.430404840437336;-0.089002940213919;0.112061422958518;0.277659019365400;1.636264470239230;2.4951471…
0.3538;0.466523303297945;-0.016359205804434;-0.509922842499003;0.720959945028495;0.111020557695221;0.235819836820391;-0.100689293864911;1.184089359895790;-0.128649018980633;-0.243859409655815;0.821464513644187;0.575706245307605;1.471514710170010;-0.023003523878001;0.782147170620406;0.594236607578571;0.462503938804621;0.026820739299354;0.002309696708142;0.146207720320424;1.338799799666170;2.630957…
0.3550;0.676530735712788;-0.079174068515877;-0.613386569138644;0.496292780872707;-0.110969254647806;-0.093103746971171;-0.140265162504150;1.107208641583390;-0.073695644315484;-0.330892802949727;0.590011717243141;0.354200670567959;1.347144309886860;-0.076458376459481;0.573340078100325;0.336968328205240;0.479227983632969;0.133359471616402;-0.098946071177452;0.006955138591958;0.998599966326959;2.654…
0.3563;0.850786293097955;-0.146464246884830;-0.695955280275986;0.255368637247216;-0.332749873129449;-0.416173684589712;-0.174785146048138;0.984351810558793;-0.026736676722034;-0.400075021614563;0.325104261155822;0.110099033548137;1.162307987195450;-0.134443492105902;0.341116266011463;0.059624016623839;0.480326677915424;0.226655755421896;-0.187174452757460;-0.135226707320182;0.629225632206877;2.56…
0.3575;0.983621763010365;-0.215828351098574;-0.753602554561196;0.008245731297783;-0.545438281505163;-0.720041520954783;-0.201732933366335;0.821135249131581;0.011499935236180;-0.447354522786280;0.037135593538234;-0.146613926513232;0.924745702766646;-0.193630792313321;0.094868597520591;-0.227175633176921;0.466240099350338;0.303448212556981;-0.258237211424015;-0.275279142089983;0.245379906447466;2.3…
0.3588;1.071246760569770;-0.284669461421027;-0.783119493609792;-0.234760248298559;-0.740379554340419;-0.992016319271119;-0.218651865666943;0.624720792233254;0.040833437263200;-0.469418724534369;-0.262550632501453;-0.405391618128458;0.644164364002569;-0.250438925420506;-0.155449008522150;-0.512419491364096;0.438075432612279;0.361296661297667;-0.308544946146637;-0.408143079758295;-0.137637188451762…
0.3600;1.111888209298070;-0.350290750689163;-0.782239309571260;-0.463459408560456;-0.909467478269225;-1.220538295075300;-0.223242005067694;0.403539585745168;0.061628796960600;-0.463825680696230;-0.562059877137561;-0.655515468245724;0.331872298250149;-0.301177189517151;-0.399687134506692;-0.785113576510012;0.397557794668386;0.398673013672199;-0.335192219756286;-0.528946537503571;-0.504499067071125…
0.3613;1.105847972298590;-0.409996380988954;-0.749725661115485;-0.668165586083371;-1.045446657867420;-1.395610028713820;-0.213455398401219;0.166970029479825;0.074771451624831;-0.429102639383189;-0.849370616878961;-0.886493695118724;0.000355066798664;-0.342196112832565;-0.627874939282403;-1.034688669848360;0.346957537187665;0.415014854837349;-0.336066962511830;-0.633185778114304;-0.840425730683651…
0.3625;1.055476535372530;-0.461193460312658;-0.685421283026141;-0.840054745952592;-1.142184219832670;-1.509168743329590;-0.187585159742488;-0.075017801826800;0.081619951045054;-0.364807481807094;-1.112767950042120;-1.088453580621670;-0.337191373131208;-0.370038117946045;-0.830588432333848;-1.251392270135780;0.288997296598820;0.410740084552248;-0.309930001989061;-0.716892680226244;-1.1317374491895…
0.3638;0.965064116589106;-0.501490790341467;-0.590255216776635;-0.971490409797192;-1.194900317742120;-1.555385449428980;-0.144344116416697;-0.312237675949378;0.083939041650433;-0.271550622338349;-1.341271249630570;-1.252511969655280;-0.667352549951736;-0.381581737266679;-0.999298800972126;-1.426649750710180;0.226742774858669;0.387222535633227;-0.256461788948706;-0.776781512999441;-1.3663673669607…
0.3650;0.840653963479890;-0.528790271536363;-0.466208743165312;-1.056303982907550;-1.200348218119160;-1.530879653868440;-0.082929133333461;-0.534668442647297;0.083816435841619;-0.150976600144376;-1.525039965673510;-1.371109495799920;-0.976993886846369;-0.374173226624987;-1.126687408978110;-1.553380746645790;0.163481744358327;0.346729979910477;-0.176274710668370;-0.810369182860797;-1.5343129621583…
0.3663;0.689785745299596;-0.541367155116690;-0.316241828659074;-1.090019631852000;-1.156936746920220;-1.434841687711800;-0.003067849115466;-0.732826731840792;0.083567018877657;-0.005706235182977;-1.655742020327280;-1.438295421353980;-1.253746936843410;-0.345740112818987;-1.206915399236870;-1.626258551189820;0.102596069100196;0.292327337536933;-0.070890751460007;-0.816064185259163;-1.6280086596710…
0.3675;0.521179735674030;-0.537935838917729;-0.144183445064572;-1.070015526956770;-1.064790202061050;-1.269058371779130;0.094954609136926;-0.898117370212798;0.085628567841576;0.160758201350185;-1.726870206023870;-1.449951927433770;-1.486465284685270;-0.294882158381297;-1.235837628146390;-1.641902573012840;0.047431631500725;0.227749173321904;0.057314386102558;-0.793220877287588;-1.642605041565500;…
0.3688;0.344374820230261;-0.517698578990385;0.045409539736211;-0.995615701712887;-0.925743381652515;-1.037841536962280;0.210290374375096;-1.023148807673800;0.092453207718208;0.344160895493717;-1.733993613246490;-1.403949106667990;-1.665633198807490;-0.220936357834941;-1.211152849890050;-1.598996597009210;0.001170975834918;0.157246653338868;0.205198309742787;-0.742157211977070;-1.576143914415650;-…
0.3700;0.169335169159025;-0.480375294479040;0.247419104804860;-0.868109395590535;-0.743272020542879;-0.747862667527646;0.341545414854231;-1.102002305383890;0.106398829442645;0.539648293268091;-1.674933365333910;-1.300224690862480;-1.783711993570050;-0.124013801343909;-1.132484564178710;-1.498328571341800;-0.033286744884756;0.085415009815693;0.368966582246728;-0.664135655699877;-1.429622803730700;…
0.3713;0.006041596569742;-0.426213525588618;0.456351825514302;-0.690697449557411;-0.522361549261415;-0.407900471897468;0.486817212138699;-1.130445450390760;0.129624563954142;0.741946567089888;-1.549854754821620;-1.140785573034310;-1.835411479658060;-0.005007462617270;-1.001389645952650;-1.342750774156630;-0.053434283012156;0.017008192674524;0.544310474058881;-0.561308559731519;-1.206947010766670;…
0.3725;-0.135915886756785;-0.355978501810759;0.666536451707368;-0.468368023798006;-0.269319567065947;-0.028511375629583;0.643751799396271;-1.106082658437500;0.163994159763411;0.945553747217226;-1.361271146332040;-0.929631330539936;-1.817876734666130;0.134428879747986;-0.821294680011943;-1.137062363358860;-0.057249507408785;-0.043252241856815;0.726562538247829;-0.436630697259059;-0.914771931357571…
0.3738;-0.247728061898454;-0.270924130038705;0.872325874041656;-0.207706508139887;0.008460362977947;0.378364311224458;0.809617540637248;-1.028437633046250;0.210990761567128;1.144939068327510;-1.113958595678270;-0.672603084250325;-1.730783614738530;0.291929335164106;-0.597362714044098;-0.887819356610416;-0.043270132766026;-0.090866838662385;0.910864166824649;-0.293742943100003;-0.562242680235801;-…
0.3750;-0.321723704223682;-0.172746470467928;1.068296054783020;0.083353093992044;0.302774130526941;0.799845534865012;0.981392359228158;-0.898965187537478;0.271646148867876;1.334741969771430;-0.814783873025478;-0.377163992353316;-1.576339849617020;0.464490044958992;-0.336295816130230;-0.603079901893296;-0.010647472099753;-0.121739507313992;1.092338960617800;-0.136832112758098;-0.160642017297501;-2…
0.3763;-0.351680225962140;-0.063521902386962;1.249434778951390;0.395825886125606;0.604910805319070;1.222586212665940;1.155860693896790;-0.720992330067281;0.346486982856374;1.509963406089620;-0.472452282946115;-0.052120336389127;-1.359192097988050;0.648565846912843;-0.046081278209137;-0.292095161891068;0.040822518035394;-0.132343654436618;1.266265633422120;0.029527247744260;0.277039002809378;-2.05…
0.3775;-0.333076041567731;0.054367319869188;1.411313602325140;0.720011677566004;0.905972805102096;1.633265685103900;1.329716273606360;-0.499590989331912;0.435500039867385;1.666142626662290;-0.097185140846073;0.292705611623461;-1.086242848684800;0.840185907663622;0.264308557334807;0.035041856180878;0.110691807738055;-0.119867052603926;1.428244259372880;0.200542831527433;0.736590462826403;-1.764714…
0.3788;-0.263275376253809;0.178317061909878;1.550237112367910;1.045855829021240;1.197200153322480;2.019075633752160;1.499666833224380;-0.241387153560958;0.538117792106348;1.799513311288140;0.299660203796875;0.646838042353685;-0.766384397541285;1.035084287425920;0.585251152369762;0.367775720171065;0.197876544290565;-0.082330050190582;1.574349957019190;0.371379771414955;1.203113887189580;-1.3790979…
0.3800;-0.141638944083382;0.305591578578234;1.663364550091490;1.363321766394680;1.470286492901150;2.368185451031970;1.662537101003750;0.045686559095211;0.653225045878375;1.907133850092270;0.706012475654229;0.999531347711623;-0.410160187532261;1.228841051831900;0.906830389323934;0.695481550063635;0.300696229259979;-0.018672631033503;1.701268584268920;0.537334536988795;1.661573022896160;-0.90973722…
0.3813;0.030443203851007;0.433416704216559;1.748799925667900;1.662761148715150;1.717675029632710;2.670168969831020;1.815366725746050;0.352685848356479;0.779186676373451;1.986987583691180;1.109533681766370;1.340160557781000;-0.029366466021035;1.417029319651060;1.219201344908150;1.007856579982960;0.416934306109869;0.071193104944961;1.806409685635920;0.694001207758488;2.097344355185450;-0.3719387865…
0.3825;0.249597410699048;0.559072669518087;1.805647945323400;1.935267789609740;1.932823550621320;2.916376994467040;1.955500215579760;0.669986389404323;0.913895808518125;2.038049924471620;1.498073480745190;1.658603906839590;0.363390604494307;1.595363515765210;1.512949480320090;1.295295644645130;0.543917943617832;0.186367262030944;1.887992767242280;0.837424234992488;2.496747063806860;0.216495335843…
0.3838;0.510588538536367;0.679983425444612;1.834034292750700;2.173002097546860;2.110429049505870;3.100242155197510;2.080666379327630;0.987639980538362;1.054841083495270;2.060320423074290;1.860112704804870;1.945603521277920;0.755165626356858;1.759844066359310;1.779430894610330;1.549236790885780;0.678614161452738;0.324984163986051;1.945103949736910;0.964232447450124;2.847533282917840;0.835941271401…
0.3850;0.806513469505520;0.793799611039426;1.835090020538190;2.369473981304150;2.246604211338490;3.217505171850760;2.189045171043800;1.295741980604350;1.199190926064930;2.054819003702790;2.185178777737490;2.193091289024540;1.133154691877270;1.906893819135900;2.011081162015620;1.762464559978230;0.817738871474728;0.484271549709823;1.977721130697620;1.071749874934510;3.139321301846490;1.465691633658…
0.3863;1.129058331739430;0.898472604482276;1.810900967308990;2.519773797835880;2.338999968895930;3.266354582124670;2.279320240941440;1.584796355018240;1.343892010070010;2.023546752416380;2.464217266968640;2.394468478117200;1.485168094685470;2.033481609347610;2.201681596320250;1.929360243633460;0.957874925339157;0.660645001386134;1.986706929119960;1.158079904286130;3.363956658679330;2.084730348409…
0.3875;1.468809450263200;0.992317426874330;1.764424203648300;2.620742923741640;2.386870446650070;3.247475263798010;2.350715902163060;1.846064696593110;1.485778446951830;1.969412779942100;2.689905927983120;2.544829542018850;1.800077348557520;2.137228656012170;2.346573511465100;2.046090517558270;1.095594897074640;0.849834263084553;1.973769828889350;1.222160290415700;3.515788873138710;2.672514632379…
0.3888;1.815606043696190;1.074062628540540;1.699374511451120;2.671077833370900;2.391078781043730;3.164004524058860;2.403017636080390;2.071886155247080;1.621687646930470;1.896129756974460;2.856900213067270;2.641122706368190;2.068219889903430;2.216493894466650;2.442813110223030;2.110728232390700;1.227584116782840;1.047036814161790;1.941395037916980;1.263787579716610;3.591854763379250;3.209734633169…
0.3900;2.158921145117650;1.142885686676590;1.620084804938580;2.671364089852920;2.354044475002990;3.021397990342120;2.436575674902710;2.255956271851780;1.748578378725810;1.808081693778610;2.962002189299610;2.682242305983280;2.281746516978690;2.270434938666820;2.489261935302470;2.123301712396420;1.350759428994440;1.247092924210000;1.892747609578500;1.283610538387690;3.591962776441800;3.679022280694…
0.3913;2.488256179040050;1.198432877510520;1.531345197983400;2.624039311908290;2.279635035287650;2.827210862625040;2.452291612310510;2.393554227237910;1.863646321113930;1.710168378970670;3.004247995484310;2.669050346547150;2.434898842402910;2.299042093928140;2.486610252627950;2.085771579783860;1.462379285575000;1.444675488452610;1.831551321062960;1.283093192855290;3.518676384136970;4.065583022140…
0.3925;2.793534134924000;1.240823040621110;1.438226104868940;2.533286864518100;2.173006575821380;2.590803146299980;2.451588390977540;2.481709936893050;1.964432377947990;1.607631598662890;2.984912204320750;2.604327299101470;2.524206722019490;2.303143668624330;2.437333210311550;2.001936774718480;1.560141092868410;1.634487277075590;1.761947648160150;1.264449062093070;3.377198195778230;4.357727232870…
0.3938;3.065476389737710;1.270635115129160;1.345891323170080;2.404864626487420;2.040399780995900;2.322980181413920;2.436364390981010;2.519304682008760;2.048919222997440;1.505868832280970;2.907430595904200;2.492654598094150;2.548598681838690;2.284381734882030;2.345582047679610;1.877273966430310;1.642262195928070;1.811457872214900;1.688339880084920;1.230549071224120;3.175159870964040;4.547282089598…
0.3950;3.295948959057450;1.288879795307700;1.259407476646160;2.245875613389240;1.888899060199330;2.035582050511060;2.408932696341850;2.507101492510310;2.115611947387460;1.410240562270950;2.777245773884270;2.340233625621480;2.509421688206730;2.245158458501690;2.217014936167460;1.718716859126230;1.707541471617860;1.970932534755250;1.615227941223540;1.184806464280240;2.922326068184340;4.629869390058…
0.3963;3.478265257551630;1.296956130948060;1.183556466221160;2.064489390854600;1.726163855182680;1.741037226750900;2.371946962098210;2.447704195417740;2.163599284327420;1.325877622983440;2.601582680589130;2.154648064211730;2.410370065375170;2.188554159905730;2.058574139010430;1.534383926290870;1.755399194733260;2.108845540754930;1.547039805014440;1.131042765687900;2.630223467738560;4.605040002307…
0.3975;3.607434242350730;1.296594386930120;1.122657641118450;1.869625020930100;1.560141864783240;1.451897060309960;2.328315657521830;2.345446804338930;2.192592656863850;1.257495125558180;2.389163331193080;1.944578340602370;2.257326816137750;2.118219368222580;1.878218010173630;1.333264813664380;1.785893624258680;2.221871142402010;1.487965494323410;1.073339460654180;2.311708318000630;4.476261109577…
0.3988;3.680344990904530;1.289786970038950;1.080406212090400;1.670607680602950;1.398774416515970;1.180368344697740;2.281106832883190;2.206217641428070;2.202941202778330;1.209219411946640;2.149871942314240;1.719478427381510;2.058123902516790;2.038244245884750;1.684617856713160;1.124876995478010;1.799713615549820;2.307546217992860;1.441799573508530;1.015880561587980;1.980487941291530;4.250757963975…
0.4000;3.695881217506750;1.278709712494410;1.059733965393340;1.476812026642100;1.249704341183590;0.937861222738751;2.233445950660310;2.037225143644590;2.195621939196170;1.184434198750160;1.894383034948140;1.489226487652620;1.822231066605610;1.953009819473280;1.486830818366160;0.918905216835871;1.798147470784980;2.364359838534980;1.411797766561750;0.962791588966525;1.650613163312880;3.939217261548…
0.4013;3.654961853552160;1.265636242860630;1.062697615367120;1.297305805487160;1.119996506012300;0.734569069393744;2.188409725513580;1.846714595661590;2.172205291052120;1.185651561760490;1.633766015911310;1.263761707989380;1.560385404491880;1.867026373674350;1.293960648345390;0.724836782898321;1.783029155727770;2.391806337857730;1.400552892854560;0.917980703384604;1.335959644077700;3.555364306622…
0.4025;3.560506508234520;1.252848537745950;1.090399188368440;1.140507086778430;1.015880654153600;0.579095728644809;2.148919295787970;1.643646930114700;2.134797267113920;1.214412686245990;1.379080189295210;1.052720133333570;1.284176044131610;1.784765080369550;1.114818599914450;0.551605848122308;1.756663892432300;2.390399966190970;1.409894698023320;0.884987751724200;1.049716522515090;3.115430672192…
0.4038;3.417327306527100;1.242546993660600;1.142941698831810;1.013867844859220;0.942525406315737;0.478143622786659;2.117636351447300;1.437352141479070;2.085960569502310;1.271222381268930;1.140974158578280;0.865082368710303;1.005599831073150;1.710489395215070;0.957596531339462;0.407259510745039;1.721735942397220;2.361650771524460;1.440817379382810;0.866846798192347;0.803900592204052;2.637532932409…
0.4050;3.231951206305730;1.236763461218120;1.219422099866910;0.923595479635100;0.903851224741387;0.436273883047811;2.096866020781230;1.237170719336760;2.028617817598180;1.355520257371560;0.929303202040080;0.708845636560740;0.736604840468333;1.648092929324860;0.829563842672714;0.298657732415612;1.681202087188100;2.308002921735170;1.493437684735780;0.865967280150417;0.608913395539242;2.140986109944…
0.4063;3.012379367417090;1.237280631320980;1.317962111389670;0.874422328964119;0.902388841724930;0.455746896300042;2.088470338133250;1.052096808805950;1.965940810372240;1.465690231707620;0.752777479945830;0.590731881014841;0.488638797047865;1.600950377888170;0.736798971397183;0.231217898802328;1.638174866148810;2.232738179327680;1.566985428405290;0.884038275358863;0.473157193471654;1.645577643772…
0.4075;2.767792407316720;1.245560953426820;1.435776100006440;0.869431353503492;0.939188140538095;0.536448656514493;2.093795957714000;0.890436565986992;1.901230304962760;1.599108685499060;0.618652887077610;0.515942414187492;0.272219108967009;1.571787655308790;0.683964936869114;0.208713255070504;1.595800019514230;2.139848592647580;1.659827143563900;0.921959536060583;0.402723794274507;1.170828880790…
0.4088;2.508212336865810;1.262687908436010;1.569273763885020;0.909944050881038;1.013780783389190;0.675905167885399;2.113619430784040;0.759494432671953;1.837791129388750;1.752230185367450;0.532475009513719;0.487968040786804;0.096540239759969;1.562576653058130;0.674136886243044;0.233132548291961;1.557132793250740;2.033883603337320;1.769522401458870;0.979801985266821;0.401167768939096;0.735271305165…
0.4100;2.244133534066820;1.289321973051710;1.714194019116090;0.995474363596862;1.124198057716380;0.869383963996009;2.148112818060850;0.665298863265363;1.778807567272320;1.920708236251640;0.497884982290232;0.508461716856376;-0.030867383270504;1.574459026223050;0.708687811963091;0.304606048917316;1.525017788757610;1.919777639599800;1.892911112124480;1.056799322321930;0.469372706089225;0.35576395069…
0.4113;1.986136219387900;1.325673027214990;1.865765239657630;1.123749967150820;1.267043511962440;1.110078672647640;2.196831674084280;0.612377460084864;1.727223860509240;2.099547123318040;0.516494083313699;0.577178642460362;-0.104414714704175;1.607702181348740;0.787236632860394;0.421400770160954;1.501976897877740;1.802664843693030;2.026228923354170;1.151371278930160;0.605515932552332;0.04687673306…
0.4125;1.744496519182120;1.371490304852600;2.018885910342910;1.290799935263100;1.437618031290260;1.389369571075780;2.258726545221430;0.603589576052073;1.685634387437730;2.283279596336030;0.587831667176535;0.691986319389268;-0.120657854001088;1.661689260993070;0.907660704848515;0.579985232342760;1.490109561953960;1.687687872073220;2.165246700976150;1.261177925971130;0.805133624659474;-0.1796381372…
0.4138;1.528807343609020;1.426070299697510;2.168318853830300;1.491105438256140;1.630093128899610;1.697150356473470;2.332178117028280;0.640022298167109;1.656187611737730;2.466164024491790;0.709368591839590;0.848944603458468;-0.078421074726163;1.734943486160460;1.066172605527410;0.775161610570653;1.491009137678720;1.579807735046820;2.305429046974110;1.383203277648450;1.061284567680130;-0.3152678422…
0.4150;1.347623965123460;1.488282330735050;2.308891542766760;1.717807895770350;1.837726472776360;2.022209009651890;2.415055090944700;0.720953405737940;1.640507293677720;2.642393767692860;0.876615692729763;1.042453230706290;0.021165113146336;1.825185805403660;1.257458778513780;1.000260638518590;1.505698550433300;1.483621450678880;2.442105940794600;1.513865303596370;1.364807136104880;-0.35503890687…
0.4163;1.208147363102950;1.556610765653080;2.435694665359630;1.962966944970770;2.053112094286260;2.352648735173650;2.504792831823360;0.843882474042216;1.639633747567860;2.806310918124530;1.083294197935140;1.265461783332650;0.174712051072513;1.929423474831570;1.474875394049300;1.247392298663220;1.534587691860350;1.403193910012260;2.570650928051370;1.649148387721080;1.704660534313220;-0.29768504925…
0.4175;1.115957110227600;1.629212231787500;2.544271111398640;2.217858778253490;2.268456383365880;2.676333565814820;2.598489870145750;1.004628833247130;1.653987149030260;2.952616283852190;1.321572349566170;1.509734680439450;0.376705276832577;2.044066004020550;1.710694657571580;1.507743196380220;1.577454212028330;1.341909805124300;2.686658879208490;1.784753327153460;2.068338102032030;-0.14567737687…
0.4188;1.074803849603110;1.703985555711180;2.630787888214340;2.473303920706240;2.475869912903900;2.981342344593870;2.693018515284830;1.197492662132930;1.683354067814420;3.076567517797500;1.582360003887490;1.766161631596400;0.619716219510612;2.165063873686230;1.956392858132770;1.771909677801950;1.633448504152710;1.302350766961770;2.786116231823680;1.916259209553940;2.442337662710310;0.094883656044…
0.4200;1.086469302477870;1.778651692704670;2.692184140945210;2.720012413615070;2.667664404950520;3.256414459775040;2.785145173417120;1.415473171983080;1.726897550461770;3.174157636584660;1.855650736556120;2.025102167026870;0.894685466639364;2.288064576325760;2.202969774353780;2.030254286404970;1.701122800854120;1.286202011043870;2.865556830573010;2.039290983941220;2.812671569595760;0.414510156721…
0.4213;1.150699326027920;1.850840547183600;2.726289408516860;2.948933689064940;2.836643802492340;3.491370930975820;2.871655493122800;1.650535707140770;1.783190230170560;3.242266819149760;2.130899083697420;2.276751431277140;1.191267197301990;2.408579877760440;2.441287725068560;2.273272129650280;1.778483406988390;1.294191818458320;2.922196994502270;2.149686263817650;3.165397377356410;0.800693417406…
0.4225;1.265212895527650;1.918181354019170;2.731907455187220;3.151598189197320;2.976378475342360;3.677495250466830;2.949479206277040;1.893917753305640;1.850269129860380;3.278781316683140;2.397419091378800;2.511513466765800;1.498222103427910;2.522157788300210;2.662417636797450;2.491953202960040;1.863064207228850;1.326066108111920;2.954044260613310;2.243654874461140;3.487149025273460;1.238381662776…
0.4238;1.425787109997900;1.978393195299470;2.708862417528710;3.320438013010000;3.081452077278940;3.807859770652400;3.015809508913920;2.136462386358000;1.925710074556580;3.282674523695790;2.644789389765480;2.720367778786670;1.803844297082810;2.624552600583290;2.857979058784580;2.678126732711210;1.952018745248030;1.380599199130870;2.959975340957440;2.317924881879790;3.765648135729170;1.710551358226…
0.4250;1.626415506479780;2.029372261179260;2.658005522000700;3.449074560700310;3.147671472415570;3.877585357181380;3.068212048719490;2.368966664170520;2.006718954346700;3.254046714374860;2.863249597864950;2.895215096811090;2.096406378142240;2.711886499359100;3.020461123262010;2.824774169932550;2.042227421910020;1.455640632561180;2.939780121941280;2.369869322661310;3.990175561158300;2.198851137535…
0.4263;1.859534200665100;2.069272611278910;2.581182181464200;3.532562272762370;3.172231433676560;3.884024427910170;3.104719052946040;2.582531888048440;2.090236488627800;3.194121579179310;3.044073029288140;3.029188929103700;2.364606058763630;2.780796653492590;3.143512027668790;2.926298589111680;2.130415742363780;1.548196640059040;2.894169951465290;2.397608589223120;4.151984668472180;2.684294737931…
0.4275;2.116307737057060;2.096577440319900;2.481160806251720;3.567579096561130;3.153827443199210;3.826860284966190;3.123904815322810;2.768902557420580;2.173052655058830;3.105199430693670;3.179901424221220;3.116920726733040;2.597997556617800;2.828562329493330;3.222185684848450;2.978739892268200;2.213279081389590;1.654543556322330;2.824749929916380;2.400084393330400;4.244639993292210;3.147977467850…
0.4288;2.386964124117320;2.110158189321720;2.361526122540240;3.552556212202100;3.092711839766150;3.708118724534720;3.124939604757850;2.920781218526130;2.251926587832950;2.990568703738530;3.265028768647810;3.154748189424280;2.787391407578500;2.853207379581620;3.253135715035170;2.979927323799520;2.287609148331400;1.770369233797740;2.733956385213150;2.377102386828480;4.264267738694610;3.571789753704…
0.4300;2.661166455969780;2.109319268470810;2.226541147064190;3.487741755194690;2.990690698524630;3.532091169647710;3.107619993294680;3.032107254510880;2.323707535560900;2.854379071992050;3.295623134330590;3.140858399746730;2.925207407438860;2.853574407594810;3.234748900535980;2.929563272345650;2.350417233777200;1.890937394230060;2.624962119537870;2.329341797848960;4.209708015355160;3.939101268273…
0.4313;2.928406902393700;2.093826669815280;2.080983187995000;3.375195718436820;2.851061117433850;3.305171896885980;3.072374569290390;3.098288958799420;2.385452403222320;2.701481071933870;3.269877808593080;3.075359982942060;3.005767046822670;2.829367954112430;3.167212527680690;2.829235057678230;2.399049425434630;2.011268887693610;2.501553318532260;2.258331770789230;4.082562581384730;4.235390060137…
0.4325;3.178407797211840;2.063919338760830;1.929960278278390;3.218715820749820;2.678490932231400;3.035615198036400;3.020244967049190;3.116379946133900;2.434535490300170;2.537238506283030;3.188085691171980;2.960281257748500;3.025514012623800;2.781165135192640;3.052512608619850;2.682354252182840;2.431289293597690;2.126333063452850;2.367983158843600;2.166395408403930;3.887135976182580;4.448792971234…
0.4338;3.401514147454810;2.020302815879720;1.778715246776270;3.023696798377060;2.478845185499060;2.733221417378510;2.952843082869380;3.085193038780880;2.468746288674460;2.367321038366250;3.052633909219260;2.799494255494600;2.983154023533820;2.710393307813430;2.894362700681470;2.494025948567070;2.445444051127200;2.231241932788250;2.228808076468660;2.056563747411450;3.630272170777410;4.570556400917…
0.4350;3.589062142336870;1.964125319157720;1.632425151110740;2.796928204380710;2.258965831135980;2.408963620561070;2.872286241720380;3.005347150817980;2.486371620677480;2.197485230057530;2.867918710879640;2.598567419295620;2.879708344755790;2.619275515974400;2.698065812233120;2.270853142987120;2.440410858463880;2.321439571908810;2.088713313667220;1.932463021904160;3.321092999091480;4.595370067770…
0.4363;3.733709138270800;1.896937087048140;1.496004001165950;2.546338277024410;2.026413066274940;2.074569062526440;2.781112909286470;2.879245295557730;2.486258961126190;2.033352769734850;2.640183794970640;2.364552629145330;2.718478663775400;2.510745665795210;2.470314585489450;2.020683948032230;2.415720738724910;2.392879307521290;1.952334715661600;1.798179565661380;2.970648533500720;4.521570718460…
0.4375;3.829712085460920;1.820634435407170;1.373916566075520;2.280693642040290;1.789178267179870;1.742071509586180;2.682182285585560;2.710984551936770;2.467858468745890;1.880194753284140;2.377288174164570;2.105714812128980;2.504924470482970;2.388336527238710;2.218937460216190;1.752311584627750;2.371558466591670;2.442181647250180;1.824083792962290;1.658107556139970;2.591493082132000;4.351207582883…
0.4388;3.873143379262420;1.737390588056560;1.270010567149540;2.009266430241550;1.555379697394370;1.423351730573900;2.578561737244810;2.506201516257080;2.431242034900920;1.742730612518540;2.088412331890050;1.831214679567880;2.246457533049910;2.256044705517780;1.952600736325540;1.475138935566950;2.308757772043350;2.466766631447480;1.707982811721270;1.516785476770190;2.197203472301120;4.089966592320…
0.4400;3.862035588416260;1.649575898642250;1.187373733424690;1.741481733479160;1.332952902748250;1.129684032641720;2.473406495961030;2.271859307812800;2.377098535645610;1.624949639444410;1.783713732582690;1.550756991203260;1.952161354646490;2.118177631155590;1.680478266753660;1.198820796505550;2.228772211101330;2.464955257791590;1.607516145394220;1.378727632729800;1.801858603672210;3.746955759844…
0.4413;3.796449344699230;1.559670553855440;1.128221089575480;1.486559131988760;1.129347976050910;0.871306545347705;2.369836352199300;2.015984478449210;2.306705430387190;1.529962058548200;1.473944620050870;1.274218108117420;1.632446489316650;1.979188360908870;1.411901833888050;0.932897774274574;2.133623034398670;2.436035840604570;1.525503349372960;1.248257267295340;1.419500787152990;3.334359464729…
0.4425;3.678461771926450;1.470173197596680;1.093816534392170;1.253162272109950;0.951245648812282;0.657032052202024;2.270814196377030;1.747364098891230;2.221877841036820;1.459885307807770;1.170046441245200;1.011267407782490;1.298655145131660;1.843504530854290;1.156006023008890;0.686436028033345;2.025826268220270;2.380292583889630;1.463998453414310;1.129347768710420;1.063600054181570;2.866974489236…
0.4438;3.512076058418190;1.383509115562860;1.084431333125900;1.049070145146140;0.804303440267596;0.493914560229190;2.179031194119150;1.475214777310320;2.124897201411460;1.415769680893560;0.882736122683252;0.770997360786570;0.962630487457456;1.715358116251890;0.921381570926499;0.467686726965143;1.908301973847670;2.298995215105870;1.424218864631220;1.025478119681800;0.746542400721818;2.361645337104…
0.4450;3.303055985368630;1.301941653537380;1.099340658710430;0.880882829201843;0.692941875121841;0.386984543184501;2.096803116585990;1.208836353871960;2.018422419417720;1.397565839702440;0.622099778301985;0.561576695494745;0.636267389057785;1.598622690802590;0.715750742959369;0.283778234194405;1.784269250566110;2.194350159823790;1.406506098896340;0.939508127756445;0.479161845359380;1.836620422927…
0.4463;3.058692265049040;1.227490400246830;1.136857826716700;0.753773043298712;0.620179120428593;0.339062985334320;2.025981882116580;0.957263484404786;1.905387190188490;1.404134998928260;0.397209230059655;0.389940115535066;0.331062009852762;1.496664613290790;0.545677312015986;0.140452662846470;1.657130985008650;2.069415338650170;1.410319359740200;0.873578112494938;0.270334292980797;1.310853962951…
0.4475;2.787510288673050;1.161859346886720;1.194404418144110;0.671292990495386;0.587520378069107;0.350661120320036;1.967885720712510;0.728928278054205;1.788887601878570;1.433300875934300;0.215775973950245;0.261526520115969;0.057677518396381;1.412213995782590;0.416322234048934;0.041856644775404;1.530352623281990;1.927982148694770;1.434261787586720;0.829036669529445;0.126648592272973;0.803280649824…
0.4488;2.498931222613090;1.106377758613670;1.268613121006270;0.635243722697968;0.594906108264620;0.419969264724758;1.923250580939950;0.531346612744288;1.672064472435480;1.481940854123170;0.083855929828143;0.180075668502632;-0.174457481287945;1.347260448793830;0.331254203284652;-0.009606018181180;1.407339358343300;1.774429479321220;1.476138024296530;0.806398955029084;0.052166968480363;0.3320913413…
0.4500;2.202900223503830;1.061955896172230;1.355458908681980;0.645611748906087;0.640720757305061;0.542934562116573;1.892204498052420;0.370839759810434;1.557984949163650;1.546112296017630;0.005616497239801;0.147490821547898;-0.357502621564866;1.302977512456060;0.292322013769114;-0.013354594521669;1.291316090255450;1.613555652786690;1.533040607377780;0.805336702238682;0.048283341751194;-0.085962016…
0.4513;1.909496782452400;1.029057055632490;1.450413173436750;0.700574943477224;0.721861222573899;0.713423944744151;1.874265671208910;0.252301549864737;1.449527811013640;1.621208633393330;-0.016824849791729;0.163772210580946;-0.485498263005654;1.279678446695430;0.299593152556335;0.029358051536404;1.185214341378190;1.450394944833910;1.601461673316980;0.824699937814141;0.113684074927906;-0.436205179…
0.4525;1.628542789872500;1.007686695732450;1.548614689629580;0.796577108405545;0.833861909586357;0.923465330576145;1.868363995633450;0.179019550164510;1.349276660755360;1.702138815192870;0.016516113090968;0.227023359962054;-0.554585921550071;1.276804747513340;0.351360413084634;0.115504556436522;1.091570007762370;1.290025816701380;1.677425563571420;0.862569142385808;0.244411621464451;-0.7065993238…
0.4538;1.369223797619100;0.997398729560218;1.645050806772280;0.928467916229951;0.971071012208805;1.163557126569780;1.872884809789950;0.152556655237354;1.259424804161080;1.783522951038370;0.103488655441554;0.333529440451192;-0.563148537726257;1.292947448124610;0.444215650746304;0.240408994586790;1.012435414924720;1.137378179348180;1.756637232720480;0.916335438270907;0.434027546034000;-0.8881962095…
0.4550;1.139738157623240;0.997318391289737;1.734742064048820;1.089702505371690;1.126870668020490;1.423033607364850;1.885732707868860;0.172697197064539;1.181695106475300;1.859896569919170;0.239887331455212;0.477904055346612;-0.511865589263689;1.325900004827770;0.573187208537844;0.397934298534611;0.949308628832040;0.997046927767084;1.834640882770280;0.982805338286385;0.673867621565745;-0.9754734205…
0.4563;0.946987313135631;1.006180464847550;1.812923468011990;1.272592798045200;1.293931993246060;1.690471761148500;1.904412492640980;0.237459259013564;1.117277515024280;1.925915814709200;0.419611197806892;0.653298256870537;-0.403681330055978;1.372740400402780;0.731935124090009;0.580723450096020;0.903082365816910;0.873118653951496;1.906982998819550;1.058325701689140;0.953378297876720;-0.9665371596…
0.4575;0.796318629652978;1.022381101304790;1.875215976663430;1.468600733049620;1.464494759681170;1.954123800476960;1.926123741983110;0.343172430481335;1.066786268482490;1.976556084027090;0.634895824704294;0.851663258303793;-0.243687768577179;1.429939062757150;0.912996097589713;0.780484718800901;0.874014173327192;0.769017896866718;1.969373929208400;1.138923855149480;1.260520907691590;-0.8631853133…
0.4588;0.691329904619043;1.044040985799990;1.917782268883470;1.668662114398130;1.630660686772700;2.202358768508990;1.947865052916660;0.484617854918812;1.030238106480300;2.007297077069350;0.876608930356835;1.064056346154870;-0.038927234205784;1.493488329228790;1.108068444379270;0.988309651303336;0.861718841622856;0.687378533181580;2.017842318772380;1.220457375750790;1.582227630842480;-0.6708290317…
0.4600;0.633742199857249;1.069077271175900;1.937461611882840;1.863528722322570;1.784689003515450;2.424096552273610;1.966543818406660;0.655225179743572;1.007052070194870;2.014287863046270;1.134597869549900;1.280977987185000;0.201877609714787;1.559048510215610;1.308325930552270;1.195011435503930;0.865183273694611;0.629944966429026;2.048877049556430;1.298767812901610;1.904891558936710;-0.39827659171…
0.4613;0.623344988124211;1.095281485130190;1.931879517420700;2.044115749881780;1.919283078881140;2.609218136308850;1.979087382275130;0.847318987808254;0.996070763382878;1.994486453440540;1.398075115768650;1.492727124599730;0.468655774541923;1.622105130376420;1.504748512810320;1.391470693550980;0.882803305944200;0.597506659586100;2.059551853008680;1.369832644845870;2.214872241846300;-0.05738864079…
0.4625;0.658014868279452;1.120400528947380;1.899528840532500;2.201841530238460;2.027857494541530;2.748937054851940;1.982551587492960;1.052405546714740;0.995602245534997;1.945769363329180;1.656026381879480;1.689761196990940;0.750369203210754;1.678131660249070;1.688457577528490;1.568975696757870;0.912441257630732;0.589868322880792;2.047628409662030;1.429910007392720;2.498997868429480;0.337381176668…
0.4638;0.733806356500317;1.142217896572400;1.839819973173260;2.328946901545480;2.104775890764200;2.836118669345800;1.974223051649040;1.261489305342430;1.003481077629540;1.867007762100750;1.897625184613960;1.863047491747030;1.035428759405530;1.722752002625120;1.851043297561330;1.719544425240900;0.951502313861769;0.605856772950231;2.011634521406230;1.475671169951410;2.745045716938800;0.769541910164…
0.4650;0.845110596476993;1.158632337045610;1.753098792622930;2.418782404248420;2.145551201082050;2.865536030674020;1.951711936470050;1.465407526258530;1.017146449314480;1.758107990099060;2.112637506803570;2.004393028127200;1.312129238700050;1.751897157622550;1.984872190748540;1.836216779336380;0.997027232537278;0.643364172018659;1.950914804557160;1.504316330758950;2.942183660179850;1.221195470032…
0.4663;0.984875359799997;1.167731356671240;1.640632031645300;2.466052797502470;2.147001452152220;2.834053580049940;1.913032490512940;1.655170793247240;1.033734784497110;1.620015418077340;2.291800757365240;2.106741198891320;1.569087081224160;1.761950826696650;2.083363849193110;1.913306537507750;1.045798323547080;0.699426070259008;1.865652286589200;1.513670022744950;3.081357256642200;1.673716780035…
0.4675;1.144877537059600;1.167857208471520;1.504560736327860;2.467010068468020;2.107356085660810;2.740732683897470;1.856669196392840;1.822296903285890;1.050183751298380;1.454681818354060;2.427162448849120;2.164424819682400;1.795664462395260;1.749879186095320;2.141227074308660;1.946604290188660;1.094455188592420;0.770331436126383;1.756860268923180;1.502253232741960;3.155609202693120;2.108457747874…
0.4688;1.316037536789200;1.157663336723630;1.347823453005060;2.419588105137370;2.026309684047410;2.586855877191480;1.781626906491550;1.959125860391680;1.063344204871830;1.264997572381930;2.512365844969210;2.173366974783380;1.982364042839550;1.713340627100720;2.154647243469550;1.933524499234830;1.139616340747690;0.851760700142666;1.626344813457920;1.469330206984190;3.160320546558050;2.507448229690…
0.4700;1.488763668504290;1.136159611983930;1.174051720264530;2.323474409143880;1.905021962001780;2.375869610425110;1.687463873035250;2.059104332930680;1.070096286263620;1.054691136169740;2.542872180295090;2.131223035355250;2.121179843630600;1.650771899629130;2.121418581796620;1.873191959988340;1.178002551848900;0.938946800246278;1.476639195406040;1.414928801493780;3.093365960315450;2.854067539363…
0.4713;1.653313713764530;1.102745077144780;0.987441323388641;2.180116551537480;1.746064835885260;2.113248170738990;1.574307054737090;2.117028998367690;1.067465700718750;0.828199201887750;2.516111799218720;2.037459388435270;2.205891422333660;1.561447794442290;2.041017045338250;1.766465182363020;1.206557612048790;1.026853346703250;1.310912615004930;1.339834093694780;2.955178431828340;3.133661437317…
0.4725;1.800160488069850;1.057227304020980;0.792603586202886;1.992663454555380;1.553319230534540;1.806284199738490;1.442849514711700;2.129239651734100;1.052736112098480;0.590511909805222;2.431559563195680;1.893366675532350;2.232290677973220;1.445512252385570;1.914611668204840;1.615896467386030;1.222562147670980;1.110363360672280;1.132856347233530;1.245555779969060;2.748721883415610;3.334081860249…
0.4738;1.920348247803240;0.999827826203179;0.594401706503456;1.765843956394530;1.331825966286640;1.463813789474180;1.294330127373140;2.093754755035200;1.023553622408490;0.346998262065257;2.290732987101320;1.702007620567910;2.198333117381020;1.303979601379710;1.745014415503080;1.425630663554930;1.223736257842580;1.184471611007180;0.946551299299702;1.134270645359030;2.479373361010890;3.446129807218…
0.4750;2.005827265141310;0.931173477064390;0.397777745478246;1.505787411873580;1.087596542978050;1.095886433872350;1.130496203920860;2.010344198420130;0.978019462646375;0.103217558995858;2.097114636728170;1.468101757534000;2.104208186359800;1.138705504588800;1.536570746673670;1.201246684799280;1.208327017401070;1.244473393722960;0.756321612308955;1.008742114504800;2.154719480915400;3.463885629576…
0.4763;2.049754744522330;0.852273838447364;0.207576315731902;1.219793208320790;0.827390875568733;0.713392067111446;0.953550039401612;1.880536365279130;0.914767310655122;-0.135276789888442;1.856003203430090;1.197851491326590;1.952326229865410;0.952328159762882;1.294995160863670;0.949547805075964;1.175177354250020;1.286142671866700;0.566579467343821;0.872219576817056;1.784274687887040;3.38491531971…
0.4775;2.046751465920420;0.764485406952216;0.028371247325365;0.916057938805382;0.558470025566916;0.327658951281162;0.766080783502788;1.707559071048970;0.833022085235600;-0.363134353771924;1.574300238902830;0.898715887090255;1.747222713756550;0.748181305816156;1.027157900343560;0.678308462333865;1.123773430152250;1.305892821000980;0.381666622463056;0.728320813759812;1.379131486790490;3.21034608675…
0.4788;1.993105099559810;0.669463508153840;-0.135698470184630;0.603370501371951;0.288332705134378;-0.049962786367841;0.570983444136724;1.496216489222030;0.732637654978575;-0.575398750438503;1.260241685232610;0.579140323589978;1.495383416564600;0.530181638437819;0.740830670780402;0.395986759325387;1.054268416576070;1.300913809000220;0.205698398835403;0.580901427604868;0.951555081037791;2.944809368…
0.4800;1.886913015300760;0.569103420646971;-0.281077380646451;0.290786539251364;0.024444794392151;-0.408516666984121;0.371367247546700;1.252706670839610;0.614111643866608;-0.767685799417955;0.923085016458735;0.248251607904619;1.204997264949580;0.302694269620143;0.444400648189599;0.111412997404647;0.967481439582343;1.269280476663150;0.042415833026909;0.433915662384504;0.514536719067556;2.596254284…
0.4813;1.728159547731320;0.465472592541859;-0.404921240984680;-0.012705628800592;-0.226028707170505;-0.737839185715191;0.170455992270031;0.984386581379636;0.478576390459025;-0.936342109089259;0.572764001184237;-0.084470703159189;0.885646213166389;0.070380832357828;0.146563134985645;-0.166534615677255;0.864871437304193;1.210027660132660;-0.104948495396662;0.291273394245582;0.081321470513259;2.1756…
0.4825;1.518724989082700;0.360736217919004;-0.505198705180141;-0.298515153619645;-0.456479983621348;-1.028928327203920;-0.028516571174680;0.699493618783958;0.327766082077323;-1.078577951910910;0.219523814414478;-0.409535213772022;0.547943929963127;-0.161964327688134;-0.143996040689710;-0.429255509645765;0.748486684474395;1.123189166562950;-0.233785871270695;0.156698314986306;-0.335072910342821;1.…
0.4838;1.262325975409950;0.257078760773210;-0.580762902022863;-0.558762637426920;-0.661094041642180;-1.274267787421110;-0.222412949614751;0.406834263668149;0.163961091434773;-1.192569051580930;-0.126450494791460;-0.717779808333265;0.203136950516188;-0.389583773509009;-0.418916945271094;-0.668741923352718;0.620891739392847;1.009799026226640;-0.342203621352050;0.033592405144080;-0.722328962214792;1…
0.4850;0.964389328222251;0.156624244197761;-0.631389847848356;-0.786566386838836;-0.835055433249788;-1.468095025291860;-0.408296033988065;0.115451789223984;-0.010088462385890;-1.277522933198380;-0.455399289332895;-1.000700871481200;-0.137316694542662;-0.607925886615709;-0.670469393991260;-0.877872410005756;0.485074510228405;0.871854943455595;-0.429090407240614;-0.075088327804702;-1.06927739805170…
0.4863;0.631863750897658;0.061358246528174;-0.657781835651486;-0.976290470231305;-0.974718733648865;-1.606603288206210;-0.583527284820251;-0.165714225686513;-0.191256986326428;-1.333706743626020;-0.758334959856023;-1.250758810568570;-0.462175581296056;-0.812806393116330;-0.891833287502563;-1.050673074823220;0.344336970403626;0.712245400187683;-0.494151943822400;-0.166942186689844;-1.3663036419749…
0.4875;0.272976001291556;-0.026945440795187;-0.661535257499121;-1.123745559911370;-1.077736606389760;-1.688070136813050;-0.745855067949052;-0.428163518251125;-0.376151795243695;-1.362434887631570;-1.027358230575550;-1.461648789525920;-0.760833738957837;-1.000555986219000;-1.077345279455160;-1.182536981840780;0.202173731442414;0.534643355266494;-0.537915541296994;-0.240210037393543;-1.605698015246…
0.4888;-0.103059793831170;-0.106790628335939;-0.645073713927033;-1.226335274981190;-1.143140658309570;-1.712907673747210;-0.893489360109414;-0.664153031102232;-0.561231283048630;-1.366016384382590;-1.255933591220740;-1.628526683989740;-1.023714636588780;-1.168147979135300;-1.222702768308980;-1.270393533611330;0.062143177544567;0.343370834377612;-0.561703051402291;-0.293839978204564;-1.78193634608…
0.4900;-0.486369232156131;-0.177014335184312;-0.611548696553820;-1.283142728255460;-1.171371841425950;-1.683632576216480;-1.025159382029750;-0.866984904007312;-0.742928172651114;-1.347663460500940;-1.439114631290400;-1.748181741745960;-1.242625648952010;-1.313300661721070;-1.325117666270090;-1.312821305664940;-0.072263829980776;0.143239831550912;-0.567573040224500;-0.327525725021698;-1.8918800750…
0.4913;-0.866769256182184;-0.236829791494995;-0.564711528372177;-1.294954177172880;-1.164258870717910;-1.604757039160680;-1.140151277812180;-1.031253586416520;-0.917772959449608;-1.311364492390710;-1.573711628688760;-1.819149237641960;-1.411059812780230;-1.434550036633780;-1.383414135568320;-1.310099773903280;-0.197752564186042;-0.060624203747482;-0.558234258038017;-0.341716925821724;-1.934887694…
0.4925;-1.234131428339630;-0.285854848817540;-0.508761520318947;-1.264219009396110;-1.124944953510430;-1.482604730296470;-1.238323734038640;-1.153042711769360;-1.082512710051940;-1.261725923272180;-1.658395534022880;-1.841758497041030;-1.524433645395920;-1.531289845292860;-1.398066451528240;-1.264197552718310;-0.311345348232104;-0.262969446206996;-0.536933663802831;-0.337600628079439;-1.912832531…
0.4938;-1.578743488938990;-0.324124348103966;-0.448176368567446;-1.194947661904900;-1.057765009773440;-1.325058713010220;-1.320100388230070;-1.230064369143590;-1.234220641407820;-1.203789138472810;-1.693734474818090;-1.818113974996160;-1.580252188989860;-1.603777209884850;-1.371175293091620;-1.178697091161920;-0.410490080153324;-0.458608191033911;-0.507323322027064;-0.317054206159027;-1.830025333…
0.4950;-1.891655835379190;-0.352085653892791;-0.387531616939898;-1.092551379209990;-0.968077436734311;-1.141250892261580;-1.386438961078760;-1.261735687484160;-1.370392362306890;-1.142829414616260;-1.682161051601760;-1.752009554910850;-1.578195182593620;-1.653103741700450;-1.306383003091570;-1.058658169014910;-0.493152188951866;-0.642603582651391;-0.473311371833046;-0.282571184171363;-1.693043763…
0.4963;-2.165000073158040;-0.370577307550887;-0.331316509272687;-0.963629871708382;-0.862056263576335;-0.941204781572938;-1.438778191512210;-1.249190110518420;-1.489025278387650;-1.084144896984850;-1.627870967274910;-1.648778780302320;-1.520121241609700;-1.681133513746670;-1.208730627304850;-0.910424901814961;-0.557886535885922;-0.810445624659862;-0.438902938792519;-0.237162524079873;-1.510474523…
0.4975;-2.392267774580090;-0.380791526412782;-0.283753733049132;-0.815714864352457;-0.746451173567631;-0.735445185364890;-1.478964781797240;-1.195223282148650;-1.588678415627380;-1.032844054368630;-1.536655872448000;-1.515086246515930;-1.409990021965320;-1.690410781983970;-1.084461753221700;-0.741383205172234;-0.603886606580624;-0.958210016350440;-0.408037292645021;-0.184237030268628;-1.292577340…
0.4988;-2.568538998582470;-0.384222018836261;-0.248630390868193;-0.656979165694517;-0.628324260173317;-0.534589663676302;-1.509163596443300;-1.104175982497270;-1.668510773607550;-0.993640190469189;-1.415675668404000;-1.358667740965880;-1.253705439608350;-1.684041678964170;-0.940780238323609;-0.559677681233094;-0.631009271188549;-1.082694099215290;-0.384427722951462;-0.127465477670164;-1.050883278…
0.5000;-2.690651933493450;-0.382599255035645;-0.229147032745030;-0.495922173282852;-0.514773453887994;-0.348937340086472;-1.531755232621190;-0.981758952360814;-1.728297230942830;-0.970661353806303;-1.273177819402170;-1.188028820456410;-1.058885980577390;-1.665555211016580;-0.785570753235940;-0.373898575555209;-0.639774371507759;-1.181525136828470;-0.371410497942038;-0.070633832978256;-0.797742602…
0.5013;-2.757307185271240;-0.377815908687803;-0.227790770831706;-0.341043602439719;-0.412653244789209;-0.188070698515296;-1.549225723008740;-0.834826612515650;-1.768421935357000;-0.967283390373690;-1.118173398425370;-1.012113252865390;-0.834570851560116;-1.638749697362790;-0.627092585680981;-0.192750729459343;-0.631339376166994;-1.253237242981510;-0.371808900546209;-0.017491461412914;-0.545839654…
0.5025;-2.769102692596110;-0.371845646977026;-0.246237434598823;-0.200517648836182;-0.328303590162215;-0.060485490750758;-1.564053488782210;-0.671108530540555;-1.789849972227380;-0.985992945462828;-0.960081515981963;-0.839954046699542;-0.590873084120537;-1.607531263998220;-0.473658287231387;-0.024717262329845;-0.607450292378389;-1.297314462712070;-0.387817725516535;0.028399527013049;-0.3076936933…
0.5038;-2.728497913861110;-0.366658767242407;-0.285286477854501;-0.081879770085769;-0.267297714973351;0.026737224372569;-1.578598708428660;-0.498908952596230;-1.794078881816990;-1.028285986271210;-0.808355343550347;-0.680320588395849;-0.338592642399490;-1.575751148511290;-0.333309442007583;0.122268978804512;-0.570370908601344;-1.314198748766460;-0.420912801075417;0.063807648876566;-0.095165405774…
0.5050;-2.639708669970290;-0.364138320670622;-0.344830988590845;0.008262192939855;-0.234218882028567;0.068204511888342;-1.595000025416960;-0.326785773828831;-1.783072258771780;-1.094605944326510;-0.672104035074212;-0.541375668645688;-0.088804040471358;-1.547048403732930;-0.213502060404378;0.241133389765440;-0.522793233091075;-1.305262823241410;-0.471789099443051;0.085962286453073;0.08101134369178…
0.5063;-2.508536704566670;-0.366000307003893;-0.423863736418766;0.064481727989913;-0.232475148785056;0.060420136741545;-1.615083027269180;-0.163220954285272;-1.759178199518420;-1.184323933512740;-0.559725387832004;-0.430355885913697;0.147566091951399;-1.524704138195200;-0.120813835640907;0.325934937777889;-0.467732652952178;-1.272749139095530;-0.540329861316659;0.092665514089630;0.211653845759405…
0.5075;-2.342140523675400;-0.373721278901929;-0.520518761831950;0.082742665427507;-0.264159684204384;0.001920399168917;-1.640284238746330;-0.016294594083891;-1.725035759626270;-1.295761758227380;-0.478564010435194;-0.353288063382290;0.360155687343736;-1.511512745092290;-0.060684743060040;0.372098032193782;-0.408411844740411;-1.219677324732530;-0.625607921228905;0.082381040775544;0.289494029327135…
0.5088;-2.148756308440460;-0.388476292947083;-0.632146601153176;0.060555610223809;-0.329962452053150;-0.106667944130444;-1.671593535610000;0.106625319941437;-1.683472854170620;-1.426256661760840;-0.434609048160647;-0.314752928530857;0.539562569298649;-1.509674708137160;-0.037201229335818;0.376591803883388;-0.348137812179630;-1.149723574061210;-0.725919124687799;0.054296785291833;0.309466580219526…
0.5100;-1.937379583678820;-0.411089623155716;-0.755419895634038;-0.002924156759878;-0.429137042970616;-0.262649951390572;-1.709516963192270;0.199166065893155;-1.637399198751150;-1.572265053459110;-0.432244149479362;-0.317705444589055;0.677703627533388;-1.520714593650930;-0.052932583116812;0.338049703437055;-0.290176606952064;-1.067076408434480;-0.838846420421011;0.008358702391738;0.26891022654404…
0.5113;-1.717419810233310;-0.442000047439942;-0.886464917841350;-0.106861098110611;-0.559524228945422;-0.461364244066467;-1.754060993703930;0.256195753972011;-1.589697963521680;-1.729500872229870;-0.474060372518490;-0.363358937948047;0.768124347914617;-1.545426794431650;-0.108826076687865;0.256824657119500;-0.237630310330959;-0.976274060306718;-0.961351952451137;-0.054725353208460;0.1676742451948…
0.5125;-1.498341101165370;-0.481241866347892;-1.021013539806350;-0.248767640948547;-0.717631505214717;-0.696360508031514;-1.804738320046670;0.274022136414577;-1.543119803314770;-1.893102865940560;-0.560740198604211;-0.451137625212341;0.806246994368151;-1.583850519560650;-0.204165196481449;0.134977554930747;-0.193320730366485;-0.882029384978842;-1.089893339067340;-0.133511739876157;0.0081261017014…
0.5138;-1.289302800350940;-0.528442155910163;-1.154569428945360;-0.424595302080518;-0.898765575305070;-0.959646094987797;-1.860594388633680;0.250537147650215;-1.500182833282150;-2.057823949733900;-0.691017858816798;-0.578699396624615;0.789547954311790;-1.635274452345620;-0.336592811169054;-0.023800504502729;-0.159684014257642;-0.789048677261191;-1.220559377677050;-0.225875942536482;-0.20493984652…
0.5150;-1.098813676616590;-0.582834121169868;-1.282581816736170;-0.628885448347517;-1.097212534497270;-1.241992336443720;-1.920253041145160;0.185301632738988;-1.463081940978820;-2.218234991540190;-0.861717941978661;-0.742027863236123;0.717657347693151;-1.698270447064240;-0.502198544007662;-0.214329130799170;-0.138679993028631;-0.701851042420076;-1.349219705065480;-0.329093969902943;-0.46448865620…
0.5163;-0.934412967376108;-0.643285817502258;-1.400620033055400;-0.854974139385711;-1.306458527433490;-1.533288780536900;-1.981978890626380;0.079566932786716;-1.433610559373620;-2.368934882437930;-1.067870912818540;-0.935589851428783;0.592376885275451;-1.770754622676750;-0.695667024333538;-0.430137096680708;-0.131719565652035;-0.624595032818037;-1.471682490776320;-0.439946879742347;-0.76151838027…
0.5175;-0.802390474070128;-0.708342949699256;-1.504542112971500;-1.095243393861530;-1.519441999813320;-1.822931635041290;-2.043753431569940;-0.063767646137332;-1.413097662023030;-2.504758593713220;-1.302900906258080;-1.152551870169360;0.417615039778346;-1.850073262474070;-0.910481208198740;-0.663710402113955;-0.139612795993461;-0.560919097690522;-1.583854039968420;-0.554844187384503;-1.0854097368…
0.5188;-0.707556413994736;-0.776283955372907;-1.590651142625660;-1.341409385779400;-1.728827408685540;-2.100231352576480;-2.103361410130790;-0.240260048593258;-1.402362274155020;-2.620975105821250;-1.558878145959320;-1.385046716801450;0.199241740299410;-1.933110077755590;-1.139172704167270;-0.906780065452851;-0.162539651181578;-0.513801989514357;-1.681894213513140;-0.669961213837357;-1.4243377183…
0.5200;-0.653069823672330;-0.845185148952101;-1.655833598555520;-1.584836597114450;-1.927289439897630;-2.354823570393460;-2.158483688706710;-0.444089577802573;-1.401687224612330;-2.713467609644750;-1.826825702780600;-1.624479436934880;-0.055132108759417;-2.016410678030110;-1.373609134056310;-1.150638248766840;-0.200044478785152;-0.485448618556771;-1.762361821225480;-0.781384945287435;-1.765728657…
0.5213;-0.640332041905429;-0.912993364213732;-1.697674723145880;-1.816865890954490;-2.107796416144900;-2.577067514201860;-2.206792740875390;-0.668273873949993;-1.410813206706400;-2.778889202178890;-2.097068164483120;-1.861860389718480;-0.336442063580143;-2.096319534813590;-1.605307087796700;-1.386470313431950;-0.251054436434117;-0.477205950955063;-1.822344599628990;-0.885262716287684;-2.096744638…
0.5225;-0.668949237612041;-0.977603297723180;-1.714546929192900;-2.029143871391630;-2.263881667485260;-2.758416473028080;-2.246046995224050;-0.904930720232281;-1.428953490632600;-2.814788384896120;-2.359608198763880;-2.088152233210950;-0.634513674146657;-2.169124342459880;-1.825758251959080;-1.605689907183850;-0.313921186687737;-0.489512427604824;-1.859569043067390;-0.977948002403685;-2.404776266…
0.5238;-0.736765173164358;-1.036936630779120;-1.705668298690380;-2.213940793463770;-2.389892176084310;-2.891746031416690;-2.274180479334520;-1.145574895793000;-1.454828862376380;-2.819699964382100;-2.604515995135510;-2.294617252235410;-0.938449015000401;-2.231202473550750;-2.026755838914490;-1.800264194608340;-0.386484285261509;-0.521883085425181;-1.872486198052720;-1.056137817471020;-2.677924700…
0.5250;-0.839962529696217;-1.089020000520510;-1.671129396887760;-2.364444698602550;-2.481204781301830;-2.971627386783190;-2.289384563015550;-1.381438900687440;-1.486721586608100;-2.793198376385430;-2.822316184269020;-2.473151600340990;-1.237041368613710;-2.279164199121270;-2.200708535595970;-1.963016839998640;-0.466153856808527;-0.572931145805874;-1.860330511560850;-1.116996638835520;-2.905454492…
0.5263;-0.973228322153403;-1.132058993367120;-1.611887819182700;-2.475020379505870;-2.534401604513700;-2.994535243035630;-2.290179032338290;-1.603805388683050;-1.522546439204910;-2.735911931967790;-3.004357057674730;-2.616593697176490;-1.519202054200480;-2.309987487919220;-2.340929814029280;-2.087897312734090;-0.550009406804869;-0.640425355912760;-1.823149886963380;-1.158262390500770;-3.078200157…
0.5275;-1.129976361652700;-1.164505518370480;-1.529731075385650;-2.541423187091130;-2.547398071484450;-2.958982376468420;-2.275470221876190;-1.804338621451150;-1.559936165864670;-2.649497964905900;-3.143147728998090;-2.718995176684300;-1.774382880649840;-2.321139503152550;-2.441891555692280;-2.170206477730270;-0.634910998466694;-0.721380889511098;-1.761806196808830;-1.178330751808060;-3.188911393…
0.5288;-1.302617515508750;-1.185116163358280;-1.427209546673500;-2.560959507434490;-2.519518895046830;-2.865575897732320;-2.244594477698200;-1.975402248869710;-1.596338137632550;-2.536580307443010;-3.232650251510480;-2.775844369746160;-1.992977868227770;-2.310680374240250;-2.499432475956880;-2.206770201529130;-0.717618565645181;-0.812180206119954;-1.677946593589020;-1.176314890373600;-3.232524456…
0.5300;-1.482866756400850;-1.192999447495450;-1.307542291505500;-2.532587870315640;-2.451519530806660;-2.716993347895380;-2.197345803064040;-2.110351229715370;-1.629118529469300;-2.400651895206970;-3.268515576723220;-2.784234257874270;-2.166688720845990;-2.277345433433270;-2.510913719320560;-2.196054770968120;-0.794914862407433;-0.908719005520066;-1.573947014181240;-1.152078617732890;-3.206350129…
0.5313;-1.662074722003560;-1.187650271680710;-1.174499405163840;-2.456957015403410;-2.345552827380180;-2.517879931186420;-2.133987131220050;-2.203786700437400;-1.655670062477780;-2.245946542999810;-3.248254529350590;-2.742969064687400;-2.288839998648560;-2.220602864301700;-2.475316142627730;-2.138220199355190;-0.863727472090077;-1.006571368051460;-1.452830249345660;-1.106241919938300;-3.110172048…
0.5325;-1.831570739492240;-1.168970325922560;-1.032265429600560;-2.336379740880770;-2.205082764206460;-2.274671272672670;-2.055245250360080;-2.251764030458140;-1.673519220713990;-2.077284983977560;-3.171337579593930;-2.652606063355290;-2.354631971432260;-2.140684587909980;-2.393276114732510;-2.035109896282460;-0.921245396129959;-1.101167396176550;-1.318161802004010;-1.040158811339050;-2.946252517…
0.5338;-1.983004012157980;-1.137273719390810;-0.885288933231993;-2.174743882715380;-2.034749219297250;-1.995348976184420;-1.962289951731930;-2.251946124689910;-1.680428874023250;-1.899901093859940;-3.039219990551840;-2.515431675337450;-2.361321627771540;-2.038589179857670;-2.267059044899320;-1.890177607537260;-0.965025993487627;-1.187976207140200;-1.173927454714780;-0.955868474894262;-2.719246490…
0.5350;-2.108669922618530;-1.093277639147590;-0.738123800465385;-1.977364212457610;-1.840189558199070;-1.689138838217210;-1.856698466229020;-2.203696184587610;-1.674492413511240;-1.719254823471890;-2.855291788747810;-2.335373423313700;-2.308325155905040;-1.916056634361320;-2.100472227244220;-1.708354889807660;-0.993088427526738;-1.262686983138570;-1.024396995227310;-0.856021642519780;-2.436027768…
0.5363;-2.201809171594580;-1.038078407928490;-0.595267969580060;-1.750781302425810;-1.627824412424380;-1.366163746999410;-1.740406689707390;-2.108106522596320;-1.654215836232190;-1.540838735266410;-2.624754851191520;-2.117851682914600;-2.197238288772780;-1.775515841064090;-1.898720872087790;-1.495864574675110;-1.003990281778750;-1.321380951727310;-0.873978909459363;-0.743785077049683;-2.105434630…
0.5375;-2.256868708214810;-0.973113878584023;-0.461005340217784;-1.502515404155900;-1.404616263583130;-1.037064966715630;-1.615649073110810;-1.967962525125590;-1.618584682488940;-1.369985172256560;-2.354432133518000;-1.869577363658800;-2.031774110041600;-1.620006683757850;-1.668213294605110;-1.259987618401020;-0.996884609063338;-1.360687617191230;-0.727071047949547;-0.622727795327032;-1.737945053…
0.5388;-2.269715053393580;-0.900113636760298;-0.339256361857684;-1.240785040213610;-1.177810332595980;-0.712606594037115;-1.484889372562770;-1.787643360605210;-1.567113307300840;-1.211680973849260;-2.052516590084910;-1.598303564194310;-1.817621127656140;-1.453079662269980;-1.416323059621600;-1.008792364734310;-0.971555361579736;-1.377919263719270;-0.587912313193605;-0.496693292484989;-1.345294060…
0.5400;-2.237792589281460;-0.821038947275814;-0.233442442564765;-0.974201256206532;-0.954667773967065;-0.403278429633366;-1.350744712348120;-1.572963427839290;-1.499874637541330;-1.070396298106360;-1.728269571995380;-1.312540829165450;-1.562227490556320;-1.278676820996520;-1.151117375912070;-0.750836514049570;-0.928429896526997;-1.371178677577140;-0.460440315707084;-0.369662476007348;-0.940047716…
0.5413;-2.160221590100530;-0.738014748674339;-0.146368807696606;-0.711449277303815;-0.742201288069116;-0.118912326873895;-1.215905595993560;-1.330960744257330;-1.417509308613140;-0.949933525270249;-1.391680356876960;-1.021246833409390;-1.274520005620940;-1.100998483097230;-0.881062148425532;-0.494852954023115;-0.868568044073110;-1.339436156290510;-0.348159720528171;-0.245612284684941;-0.535149648…
0.5425;-2.037833100485850;-0.653256262188023;-0.080129803848427;-0.460969645223364;-0.546922996143471;0.131673698330280;-1.083054589910780;-1.069640402176560;-1.321213857671150;-0.853301418776108;-1.053099896436370;-0.733502094760846;-0.964568988343588;-0.924360800247899;-0.614714794186018;-0.249431047112552;-0.793628040752204;-1.282573137053730;-0.254025658931426;-0.128375050344612;-0.1434567176…
0.5438;-1.873140128353840;-0.568992930467291;-0.036039889687870;-0.230650783220438;-0.374613790090233;0.340990616460857;-0.954786388949946;-0.797682804439006;-1.212708431328110;-0.782618741019062;-0.722862799138213;-0.458183649854376;-0.643211876870716;-0.753049417960237;-0.360416187472110;-0.022704991256035;-0.705810444313758;-1.201391115665230;-0.180346110960381;-0.021503567540988;0.22271937206…
0.5450;-1.670246925922200;-0.487392438284060;-0.014592692013176;-0.027544367067862;-0.230122400518473;0.503141551173751;-0.833531854285851;-0.524127580255771;-1.094185204558780;-0.739050415920736;-0.410911943624213;-0.203648523564416;-0.321649910447107;-0.591174624547444;-0.125992932141836;0.177939512901017;-0.607781918767449;-1.097585872933360;-0.128706576054124;0.071853419058212;0.5520481501248…
0.5463;-1.434700316214860;-0.410487498222185;-0.015449553328647;0.142386105511410;-0.117201166312885;0.614023807511831;-0.721488403162032;-0.258044852784976;-0.968239377572765;-0.722778157630538;-0.126439924549673;0.022561690401975;-0.011032992539955;-0.442533208682387;0.081519404322011;0.346129819282197;-0.502581475363420;-0.973688319288824;-0.099919656774984;0.149061006635974;0.834578739924408;…
0.5475;-1.173289023028090;-0.340107917774505;-0.037457990758613;0.274474515436749;-0.038383998072347;0.671462955148014;-0.620558845976128;-0.008205871451624;-0.837785202228637;-0.733006293038748;0.122439214485059;0.213984706723157;0.277951885304816;-0.310481918836599;0.256122374438962;0.476732761148922;-0.393512359298718;-0.832974458771641;-0.094001406171793;0.208089447935121;1.062086580001420;-0…
0.5488;-0.893798717342371;-0.277820211628318;-0.078699466986509;0.365511729597624;0.005089621006142;0.675274703721416;-0.532300430653073;0.217235064175286;-0.705959977112269;-0.768002330079853;0.328975765615127;0.365460675959832;0.535473578499149;-0.197826927424463;0.393061542510612;0.566035002907435;-0.284023283791861;-0.679348019833046;-0.110175449037294;0.247583889884967;1.228356524876400;-0.0…
0.5500;-0.604731939004269;-0.224876704359233;-0.136564876655143;0.413850144443550;0.013302483311918;0.627252969586104;-0.457885487809313;0.411035953024990;-0.576019332632738;-0.825170688634487;0.488017184439240;0.473306875706176;0.752916814491665;-0.106733082738597;0.488987130856479;0.611871051850115;-0.177583134730178;-0.517200182894537;-0.146904988787722;0.266910184179166;1.329392668228380;0.41…
0.5513;-0.315003139432522;-0.182175710600669;-0.207855195653772;0.419449739923530;-0.012361016585187;0.531085223583711;-0.398074688529917;0.567129129935276;-0.451227399854477;-0.901156933723725;0.596179599196479;0.535438048153197;0.923196314958868;-0.038656007764304;0.542063026166038;0.613694541251942;-0.077553588475305;-0.351251552636698;-0.201951864262518;0.266175218207806;1.363547838647570;0.8…
0.5525;-0.033619792771857;-0.150234003422717;-0.288903841840806;0.383864351268383;-0.069282745570992;0.392198817678973;-0.353203540602890;0.680840575273582;-0.334745619181020;-0.991978845411950;0.651952055176892;0.551428420968469;1.041013707109430;0.005700701419423;0.552020578199936;0.572590418942721;0.012935722845236;-0.186382080160506;-0.272460850728000;0.246221059109872;1.331568520177660;1.151…
0.5538;0.230639162601018;-0.129172400608853;-0.375716482232546;0.310169019606619;-0.153722936714761;0.217544402307895;-0.323182368550812;0.749058528232986;-0.229524003925455;-1.093179744395600;0.655730167296272;0.522513509686706;1.103047961936580;0.026401790939784;0.520155565420302;0.491227769309354;0.091104824926582;-0.027455033786420;-0.355066452158520;0.208593071595901;1.236553864294780;1.4107…
0.5550;0.469536341223141;-0.118714922244203;-0.464123333110331;0.202831382437021;-0.260972093450687;0.015324678741200;-0.307509655135551;0.770345143253940;-0.138198637990901;-1.199998697577090;0.609778574837798;0.451531891652293;1.108072459678550;0.024269691571177;0.449268686996472;0.373755085820150;0.154629246273795;0.120858663908229;-0.446018557473616;0.155483030288756;1.083830405200730;1.58706…
0.5563;0.675669555790499;-0.118201604139593;-0.549938474152696;0.067532044769561;-0.385536924582934;-0.205321464855914;-0.305298266985812;0.744986876964225;-0.062999057534765;-1.307551594639780;0.518124306051472;0.342809203919073;1.056994403985540;0.000847309229938;0.343551895049632;0.225641828053055;0.201729844979871;0.254249387961924;-0.541322572696999;0.089649070386493;0.880746980100178;1.6761…
0.5575;0.842735938747796;-0.126614679976173;-0.629120364387640;-0.089059328750639;-0.521353419158583;-0.434667922047975;-0.315313738452887;0.674981442443145;-0.005668933241913;-1.411016648985890;0.386385752796656;0.201988602355131;0.952815106372482;-0.041664426568443;0.208424752304269;0.053471981065494;0.231242845465541;0.368924886021583;-0.636889024656950;0.014315088736385;0.636397104795482;1.67…
0.5588;0.965757348459955;-0.142617454776551;-0.697927622749126;-0.259543896545593;-0.662019290691194;-0.662770816998594;-0.336023442609638;0.563961452491337;0.032596883307875;-1.505817649964700;0.221544319545022;0.035813774402947;0.800512542282895;-0.100492099590086;0.050326743482886;-0.135302975783382;0.242666974835425;0.461747702359839;-0.728687184060777;-0.066947091450636;0.361278580876711;1.5…
0.5600;1.041259100466040;-0.164604779848715;-0.753064221574819;-0.436079909179743;-0.801037413359822;-0.879845074635125;-0.365655141666135;0.417057207528896;0.051196371289294;-1.587798279410320;0.031667854122808;-0.148127735556592;0.606850426857588;-0.172395488622394;-0.123526972388406;-0.332642847208860;0.236185419790474;0.530348778577387;-0.812896996352268;-0.150348859002478;0.066902336853045;1…
0.5613;1.067395559212410;-0.190763621543885;-0.791808532909634;-0.610684805183110;-0.932061550356325;-1.076634440818260;-0.402263091640750;0.240703372626783;0.050143452058260;-1.653381004369550;-0.174403384700203;-0.341691707659662;0.380120761043469;-0.253789748100457;-0.305417569583806;-0.530219264384872;0.212661293872979;0.573212861258383;-0.886053556570407;-0.232024802988140;-0.234635642025046…
0.5625;1.044017864574490;-0.219141819462044;-0.812121164613771;-0.775541951809315;-1.049135633199110;-1.244761429196390;-0.443799589945506;0.042396441332677;0.030068980937369;-1.699704476864010;-0.387396266719620;-0.536484626675220;0.129829265730509;-0.340879826425145;-0.487412515544381;-0.719727193992485;0.173606370162055;0.589732338218407;-0.945178537018595;-0.308176703050018;-0.531104032139205…
0.5638;0.972681013333373;-0.247722776074413;-0.812727224756677;-0.923300617665102;-1.146918083750280;-1.377044297468630;-0.488189613251353;-0.169588181131953;-0.007800772679289;-1.724734024051260;-0.597957153227038;-0.724180163228136;-0.133664720414994;-0.429802353947412;-0.661663013928873;-0.893196155824408;0.121123950462471;0.580227287838488;-0.987893381578558;-0.375216431370463;-0.810591370561…
0.5650;0.856589608830985;-0.274503524371922;-0.793169540580957;-1.047357956199190;-1.220883168064430;-1.467769252970890;-0.533406012582454;-0.386509004646461;-0.061687671050899;-1.727340706656650;-0.797004149799560;-0.896833244089647;-0.399540532605076;-0.516769861977885;-0.820698167232479;-1.043289810706250;0.057827853782524;0.545930821779545;-1.012509710311800;-0.429902599243972;-1.061950206751…
0.5663;0.700483756615439;-0.297573397869751;-0.753830398965873;-1.142112397489420;-1.267492116706720;-1.512907624516310;-0.577542627773182;-0.599489455167663;-0.129325903444726;-1.707345545147930;-0.976066527504168;-1.047180183903670;-0.656926018926432;-0.598211989860783;-0.957705164249429;-1.163582897871790;-0.013259446997629;0.488940162751529;-1.018093214551310;-0.469465876832546;-1.27521388186…
0.5675;0.510468742031882;-0.315190393066123;-0.695920537906892;-1.203178862634240;-1.284327723698260;-1.510269663966170;-0.618882663418299;-0.799854488669553;-0.208044590397474;-1.665526816158960;-1.127599228736070;-1.168913741323180;-0.895309543269935;-0.670908323711855;-1.066785222829530;-1.248805217502230;-0.088825585625274;0.412135249895310;-1.004498342313290;-0.491718188025924;-1.44197038431…
0.5688;0.293794207083321;-0.325852277529328;-0.621435381699292;-1.227557590694430;-1.270187334328560;-1.459588896041210;-0.655959738506104;-0.979459922701234;-0.294865758682441;-1.603589744765970;-1.245261387055820;-1.256922749922580;-1.104938625428760;-0.732107703323013;-1.143175801068960;-1.295043455370840;-0.165399242231933;0.319067940161030;-0.972372242513341;-0.495141438223497;-1.55567907147…
0.5700;0.058590482489478;-0.328359562589550;-0.533079848034769;-1.213750064755690;-1.225130533762000;-1.362533450683660;-0.687609188032975;-1.131001780719480;-0.386613960563272;-1.524099403359000;-1.324149130100380;-1.307487139541720;-1.277190152826900;-0.779629239552965;-1.183430726376360;-1.299893100304490;-0.239487982312360;0.213826021247012;-0.923127702916184;-0.478952069283211;-1.61191794181…
0.5713;-0.186428547731053;-0.321867639857042;-0.434164405216010;-1.161817492830800;-1.150479419469700;-1.222643512761180;-0.713007464421435;-1.248293667635360;-0.480033272411119;-1.430379120998320;-1.360974558948210;-1.318420684523840;-1.404898142164360;-0.811940905727495;-1.185551353053670;-1.262554465436700;-0.307717389515915;0.100877226752804;-0.858886115080313;-0.443138539650154;-1.6085515568…
0.5725;-0.432285255740762;-0.305925694361281;-0.328476335270696;-1.073379466556210;-1.048771029310370;-1.045196822313290;-0.731697863634883;-1.326501429191460;-0.571907057130744;-1.326378147775060;-1.354184663544480;-1.289155660115970;-1.482626610875780;-0.828212399848877;-1.149063590244150;-1.183868836216680;-0.366965816929513;-0.015100782339732;-0.782392757898212;-0.388469776983732;-1.545812587…
0.5738;-0.670068938741775;-0.280500467310670;-0.220131277305585;-0.951552694506522;-0.923663243010596;-0.837006955945618;-0.743601282451711;-1.362326038623730;-0.659175741519494;-1.216513638911390;-1.304015988662110;-1.220765707188630;-1.506877174155690;-0.828339997349546;-1.075037579492100;-1.066292967053670;-0.414489265138715;-0.129397956847723;-0.696907838407630;-0.316473724891832;-1.426293193…
0.5750;-0.891264974786964;-0.245983541284634;-0.113411023127235;-0.800831998565137;-0.779797218488724;-0.606161802349440;-0.749011291233174;-1.354127715414510;-0.739047953452930;-1.105493158887620;-1.212483043659090;-1.115925527090410;-1.476223436291930;-0.812942279700077;-0.966048886776742;-0.913812455460921;-0.448031318986395;-0.237450107034747;-0.606077703093673;-0.229386282522682;-1.254845897…
0.5763;-1.088070029193060;-0.203181525134484;-0.012594172756431;-0.626917988593430;-0.622621111111974;-0.361712083690842;-0.748573470140310;-1.301986606276500;-0.809100674033413;-0.998124804608156;-1.083300688031410;-0.978808462627532;-1.391367007136490;-0.783326872710521;-0.826082251012524;-0.731796846473424;-0.465913717569458;-0.335011019662445;-0.513791396581274;-0.130072172285977;-1.038397143…
0.5775;-1.253681295935620;-0.153289270884327;0.078213402214765;-0.436497908272541;-0.458181395822182;-0.113321838308044;-0.743249687340024;-1.207697840583030;-0.867364564376956;-0.899122663525717;-0.921742970379427;-0.814925466584432;-1.255112945354070;-0.741429598029688;-0.660381130238836;-0.526801565612114;-0.467103963263943;-0.418311860819432;-0.424028282225390;-0.021920497944776;-0.7856802110…
0.5788;-1.382548633230350;-0.097847011898460;0.155241317274599;-0.236987988501241;-0.292889499670416;0.129105643552508;-0.734268757763043;-1.074701315074060;-0.912391294424129;-0.812915610274996;-0.734443100116381;-0.630911313809309;-1.072265496863630;-0.689728665761932;-0.475248422684425;-0.306323855250108;-0.451257356416342;-0.484201810079296;-0.340702744771340;0.091281103011815;-0.506897362848…
0.5800;-1.470579752731390;-0.038683039948599;0.215203984384144;-0.036247177673680;-0.133272580411301;0.355811921807052;-0.723065652577770;-0.907949079190940;-0.943300487486525;-0.743467360770229;-0.529141329245268;-0.434266079038891;-0.849448039035141;-0.631137641370080;-0.277805718431667;-0.078521718037026;-0.418731924904321;-0.530264645756155;-0.267512064593397;0.205488823317306;-0.213324050698…
0.5813;-1.515290326787060;0.022155790732127;0.255430402448388;0.157726725818636;0.014281910128776;0.557562604828443;-0.711212064691754;-0.713715595923476;-0.959804746048063;-0.694115231265232;-0.314389453590973;-0.233061787202387;-0.594854035886818;-0.568881833123003;-0.075720163824593;0.148093613832300;-0.370575843766911;-0.554906976711798;-0.207793384858292;0.316555911060197;0.083129616511496;-…
0.5825;-1.515892957346090;0.082482874392747;0.273969228188482;0.337106792786638;0.143777812117813;0.726006855020362;-0.700341611138845;-0.499358345334910;-0.962212097726415;-0.667434219774637;-0.099222352495337;-0.035625655058582;-0.317938438327461;-0.506363412201671;0.123090593173872;0.364980024268132;-0.308488047798902;-0.557414945410807;-0.164395291283255;0.420390601687340;0.370383066239128;-1…
0.5838;-1.473321338790160;0.140056693276316;0.269665014117933;0.494540546395057;0.249847916412966;0.854003146986214;-0.692073227939715;-0.273038111591792;-0.951406069258024;-0.665131901286306;0.107191587463777;0.149787603525660;-0.029061222013399;-0.447020971458874;0.310763938231641;0.563889311657328;-0.234753778463419;-0.537977460978691;-0.139568902046147;0.513112393204831;0.636656871197988;-0.8…
0.5850;-1.390188539950990;0.192668133784329;0.242202748711668;0.623435674425099;0.327968047851550;0.935898530147581;-0.687936377950822;-0.043409755818034;-0.928804437624225;-0.687978283710982;0.295908250196540;0.315321408252267;0.260903440358643;-0.394189351040626;0.479796368273509;0.737181865377719;-0.152157741045582;-0.497675306630715;-0.134882549604040;0.591200385655776;0.870933088548625;-0.40…
0.5863;-1.270680993825480;0.238226632647290;0.192119185194062;0.718216863900090;0.374638788706679;0.967750487025345;-0.689301559136293;0.180704726728246;-0.896298484403212;-0.735773282266055;0.458560219453632;0.453827906769964;0.540977589430969;-0.350965418243776;0.623334170184571;0.878118948255218;-0.063878352828843;-0.438436749181009;-0.151163163581049;0.651627773338913;1.063386001135300;0.0168…
0.5875;-1.120392371412700;0.274841587364723;0.120780843638939;0.774543909250467;0.387527321109967;0.947482767883686;-0.697319281072668;0.390648543142459;-0.856175252068122;-0.807352897466738;0.587690167561100;0.559151137872204;0.800493965999023;-0.320085096324705;0.735439251710858;0.981121122312820;0.026632785514815;-0.362961512077633;-0.188466374565763;0.691977198993356;1.205766084137180;0.43564…
0.5888;-0.946103891965137;0.300895719742886;0.030329957606877;0.789482773781858;0.365563475322470;0.874969211910296;-0.712870181524100;0.578255441942039;-0.811025846090095;-0.900633579239789;0.677051902572919;0.626371460147158;1.029498930785350;-0.303816315251913;0.811319641266606;1.041982642849480;0.115781583780384;-0.274616111902627;-0.246076196633606;0.710532509571791;1.291721916570830;0.83359…
0.5900;-0.755519682637681;0.315107493135079;-0.076399054658669;0.761623113300992;0.308985954908797;0.752042419430360;-0.736528306908960;0.736156028508933;-0.763643239242868;-1.012692683556170;0.721866725837110;0.652001499509403;1.219128623921830;-0.303871746088274;0.847515572575704;1.058033365823770;0.199967408524449;-0.177304555187286;-0.322533964527306;0.706343444180779;1.317047305019390;1.1947…
0.5913;-0.556967486799346;0.316580219956243;-0.195988853060721;0.691137823156294;0.219336783129830;0.582427102500602;-0.768538824114540;0.858053809893912;-0.716913315103552;-1.139881448544830;0.719024273297252;0.634125836859669;1.361944190049860;-0.321344230766341;0.842033848105194;1.028241800579420;0.275719239723440;-0.075319215739352;-0.415695058546556;0.679260889347645;1.279843968804680;1.5043…
0.5925;-0.359076299365549;0.304836112341886;-0.324569476335006;0.579782369501934;0.099404175453205;0.371600889905936;-0.808810622287244;0.938960886939145;-0.673703038815991;-1.277965615868160;0.667219071729848;0.572478965847408;1.452213445863150;-0.356666787420131;0.794425261797628;0.953255308544345;0.339827032715392;0.026822644647748;-0.522810900524736;0.629941514952988;1.180593615843760;1.74964…
0.5938;-0.170443350551675;0.279834186953952;-0.457964270503543;0.430833937466825;-0.046883810088013;0.126588174596281;-0.856923462552978;0.975384722447752;-0.636749671878219;-1.422287775345830;0.567016558559206;0.468458598374499;1.486128390433880;-0.409598019146594;0.705802167402064;0.835375992509866;0.389463485918808;0.124550782583178;-0.640632787829885;0.559821823735634;1.022136963178660;1.9201…
0.5950;0.000696761716452;0.241971612025587;-0.591845572332064;0.248972697297401;-0.214610453494852;-0.144304843184816;-0.912148600063101;0.965459221969870;-0.608554864901492;-1.567944762428900;0.420845181210543;0.325074054982520;1.461950374852770;-0.479232742064294;0.578795698605247;0.678473417785838;0.422291787424366;0.213416089101040;-0.765533373824805;0.471062873234844;0.809561059910758;2.0081…
0.5963;0.146788097003956;0.192068760929719;-0.721894067190801;0.040109679925145;-0.398060151623824;-0.431803541271626;-0.973481187553126;0.909015408950747;-0.591287278388379;-1.709972999353130;0.232914284030960;0.146832120028115;1.380077466359810;-0.564036728781640;0.417454572772965;0.487837830671476;0.436555435475857;0.289260601475704;-0.893641020567933;0.366468107298268;0.549999985999659;2.0090…
0.5975;0.261242463575288;0.131338878263176;-0.843955792100225;-0.188832209506997;-0.590939001478416;-0.726014515704941;-1.039682312613550;0.807589185199654;-0.586697103568118;-1.843534531154580;0.009060667584393;-0.060434750738644;1.243031468215460;-0.661903669770681;0.227089736146947;0.269979878057330;0.431146874345423;0.348377205012154;-1.020981861219810;0.249377792434182;0.252357463816941;1.92…
0.5988;0.338690572528494;0.061343831336740;-0.954191053889867;-0.430175708244125;-0.786617177130372;-1.016797987617580;-1.109328245066340;0.664365957419722;-0.596045486871927;-1.964096652536820;-0.243470195584876;-0.289790718454348;1.055365087134220;-0.770231801110482;0.014071232210375;0.032384887083650;0.405652438149080;0.387653137292127;-1.143624229976660;0.123544424486939;-0.073037027306570;1.…
0.6000;0.375185785603360;-0.016062113258684;-1.049210036456730;-0.675775422477759;-0.978383262430057;-1.294148691305320;-1.180864375525240;0.484064196250964;-0.620051406517665;-2.067598431076190;-0.516299454725294;-0.533460265079950;0.823492765455505;-0.886017130906072;-0.214414493788253;-0.216768545077044;0.360371930111464;0.404691935217059;-1.257820147312780;-0.007005886252613;-0.41482453590453…
0.6013;0.368352893252881;-0.098798186838060;-1.126190520729740;-0.917321842120278;-1.159700300607200;-1.548570698176680;-1.252661389978160;0.272762201430876;-0.658858013828656;-2.150598074104380;-0.800235403318434;-0.783122705973173;0.555451602447918;-1.005959809074150;-0.450637168117784;-0.468914630006471;0.296312057499021;0.397909194682365;-1.360138774645920;-0.138120635434257;-0.76104936243341…
0.6025;0.317476545553664;-0.184630130810388;-1.182973889821950;-1.146651555538950;-1.324453365963490;-1.771431925847240;-1.323071416897690;0.037674414118523;-0.712019842176897;-2.210395920866660;-1.085626026265980;-1.030225824343840;0.260601461620973;-1.126579913722370;-0.686614383336863;-0.715419292118925;0.215153867798557;0.366598426046264;-1.447587154203550;-0.265671152687604;-1.09961110191890…
0.6038;0.223526326006023;-0.271247610884479;-1.218136415283270;-1.356051861662590;-1.467178943041550;-1.955284925543660;-1.390482168539010;-0.213114514319586;-0.778511610319558;-2.245128832860110;-1.362729060690500;-1.266306345267960;-0.050724317225446;-1.244338759630750;-0.914411026883684;-0.947899698694432;0.119195266794831;0.310964357732691;-1.517714101498560;-0.385700277891093;-1.418718442254…
0.6050;0.089117906084307;-0.356343266708902;-1.231033700909860;-1.538548207508400;-1.583267276879320;-2.094141892588350;-1.453367440637200;-0.470948088502191;-0.856758614988282;-2.253832875386200;-1.622084429984330;-1.483304880449050;-0.367604311165121;-1.355761762539600;-1.126434890696950;-1.158532339141490;0.011270614776732;0.232122227828801;-1.568693788129090;-0.494562177110296;-1.707327415571…
0.6063;-0.081587850867755;-0.437690673060584;-1.221817076191690;-1.688163536656100;-1.669130078830780;-2.183693636648490;-1.510332698231070;-0.726917707073421;-0.944687939213093;-2.236472402396040;-1.854873977416580;-1.673863395651920;-0.678935872055658;-1.457558913296890;-1.315717211764220;-1.340338173469160;-0.105349743828208;0.132062864685921;-1.599386305803440;-0.589049426390743;-1.9555477275…
0.6075;-0.283043639849581;-0.513218621467034;-1.191421658188020;-1.800139693904750;-1.722327474221040;-2.221464408530400;-1.560154823555360;-0.972191866211745;-1.039798930313150;-2.193934931356280;-2.053254158420040;-1.831594146731400;-0.973848022483423;-1.546739021313990;-1.476167629046140;-1.487434402292420;-0.227076395457530;0.013584645768487;-1.609373308200710;-0.666503070836898;-2.1550023272…
0.6088;-0.508525972819248;-0.581079338952820;-1.141526718199160;-1.871112459307380;-1.741649790997740;-2.206896935479270;-1.601815402524170;-1.198342533307720;-1.139250661477690;-2.127992463211870;-2.210648688860920;-1.951310336526890;-1.242104768770350;-1.620714067750120;-1.602794154667380;-1.595243813210040;-0.350129950499423;-0.119805305948617;-1.598967671329110;-0.724902048764450;-2.299127442…
0.6100;-0.750388706866096;-0.639708517307695;-1.074489880626170;-1.899233536164920;-1.727151630715230;-2.141364682934560;-1.634527160703220;-1.397656470162300;-1.239963410189300;-2.041231097457310;-2.321990011617430;-2.029210382555930;-1.474483618488750;-1.677390263971290;-1.691880194660430;-1.660654360786040;-0.470677552637423;-0.264017123985711;-1.569196992863010;-0.762929130292868;-2.383402781…
0.6113;-1.000350046361590;-0.687875304897793;-0.993257528300790;-1.884234836884820;-1.680137551209620;-2.028111139317970;-1.657753328203020;-1.563419805506560;-1.338730584704200;-1.936951867668800;-2.383900737958050;-2.063009564522460;-1.663115080370580;-1.715242747104020;-1.741112368520760;-1.682123571876480;-0.584971724919011;-0.414526749775585;-1.521761653145520;-0.780011335312452;-2.405504387…
0.6125;-1.249802070738260;-0.724720701678714;-0.901254572386392;-1.827432630053910;-1.603100552006230;-1.872118705006630;-1.671219827407490;-1.690165102663350;-1.432337032541280;-1.819046661176260;-2.394808825105990;-2.052014858361630;-1.801770444726540;-1.733371268532970;-1.749654801014670;-1.659724459033800;-0.689486355950244;-0.566541476747953;-1.458969047372300;-0.776333645770553;-2.365375557…
0.6138;-1.490131127099650;-0.749783106043506;-0.802257442988490;-1.731671450048570;-1.499616325462930;-1.679912446185270;-1.674920252443860;-1.773871528498570;-1.517679307180890;-1.691853879717310;-2.354993034199910;-1.997140888000680;-1.886087126628490;-1.731534747301570;-1.718167609965330;-1.595131787074090;-0.781044722840319;-0.715176239639583;-1.383646424471890;-0.752825696784144;-2.265214296…
0.6150;-1.713037158327200;-0.763010107336406;-0.700254741119641;-1.601210034871500;-1.374197855489930;-1.459306441308830;-1.669113663164820;-1.812110482328980;-1.591883283355540;-1.559999129204060;-2.266558036521700;-1.900867065071510;-1.913723234457440;-1.710163171654920;-1.648769413932020;-1.491549690384440;-0.856934744521088;-0.855633939605074;-1.299035501572150;-0.711122013331223;-2.109378669…
0.6163;-1.910840196864460;-0.764756010524712;-0.599300435533403;-1.441553849062260;-1.232116350146580;-1.219102608698660;-1.654315271659440;-1.804131130114380;-1.652414519143600;-1.428226674099340;-2.133341270412880;-1.767138066653530;-1.884435728329470;-1.670346035095640;-1.544945771439790;-1.353583712379590;-0.915007139306994;-0.983382869089070;-1.208672639688470;-0.653497241858786;-1.904214295…
0.6175;-2.076762820194880;-0.755765019715832;-0.503364768299874;-1.259240857345730;-1.079195636836290;-0.968753678672372;-1.631280173227690;-1.750882615622880;-1.697176971960340;-1.301227641248440;-1.960756183399310;-1.601211758792740;-1.800079462660670;-1.613797274355600;-1.411407468300870;-1.187062274988530;-0.953752795228736;-1.094324336884020;-1.116258837484660;-0.582778679493621;-1.657810806…
0.6188;-2.205178314262060;-0.737140487803887;-0.416188140025766;-1.061589029647540;-0.921587998764733;-0.718003292242726;-1.600980372325280;-1.654972175998790;-1.724596078617790;-1.183471009143830;-1.755578732407830;-1.409460458309030;-1.664527447133170;-1.542797513227860;-1.253904404607860;-0.998814331991821;-0.972356422999346;-1.184943928426810;-1.025524103703840;-0.502239187765500;-1.379696506…
0.6200;-2.291815602173360;-0.710301145219342;-0.341143175431813;-0.856415491701854;-0.765539968194969;-0.476517013125729;-1.564575478812640;-1.520560864721020;-1.733682790932380;-1.079043280523710;-1.525685896805710;-1.199132989904870;-1.483515679136810;-1.460115279965030;-1.079002413637580;-0.796411463462792;-0.970724427164943;-1.252440477356590;-0.940090909796650;-0.415474259446193;-1.080482498…
0.6213;-2.333913634410300;-0.676925728728340;-0.281109922838013;-0.651738242786183;-0.617156804690403;-0.253518292858253;-1.523377605422110;-1.353200974350700;-1.724075896401580;-0.991502420999837;-1.279756454252460;-0.978086296743300;-1.264418767959230;-1.368909720937950;-0.893831609322391;-0.587883877987301;-0.949485878197748;-1.294827742964230;-0.863341428193766;-0.326267565500344;-0.771469257…
0.6225;-2.330319848118170;-0.638887913944989;-0.238368722210262;-0.455471926387747;-0.482174281157873;-0.057443118483422;-1.478811187742560;-1.159621456662700;-1.696060817538400;-0.923751165322143;-1.026945370299970;-0.754496365555661;-1.015965166093670;-1.272618133883880;-0.705815772380071;-0.381420661564105;-0.909966467392871;-1.311004932384060;-0.798293150656279;-0.238449728006489;-0.464229845…
0.6238;-2.281529404492050;-0.598183879965181;-0.214514697427193;-0.275129249406172;-0.365745998243279;0.104373779936794;-1.432368669021050;-0.947469580512169;-1.650564029560150;-0.877934152705798;-0.776543855585916;-0.536558901909879;-0.747903043618531;-1.174832341077060;-0.522392833851860;-0.185065120064356;-0.854136341373717;-1.300793512065950;-0.747487259787384;-0.155755326009730;-0.1701847009…
0.6250;-2.189664108014350;-0.556855166310751;-0.210397106584843;-0.117539297910797;-0.272253776033477;0.225969623659729;-1.385563226823870;-0.725018691741104;-1.589123212050080;-0.855362558348826;-0.537637445013063;-0.332190513029148;-0.470629610228005;-1.079168472277430;-0.350736698463856;-0.006416194557313;-0.784533702150118;-1.264939149515220;-0.712893786181732;-0.081683231226685;0.09981681838…
0.6263;-2.058392104230230;-0.516909697523683;-0.226085940472489;0.011406783327921;-0.205147764056697;0.302971393376719;-1.339879939191070;-0.500853196660865;-1.513834208149260;-0.856468953123327;-0.318774354992408;-0.148741111282832;-0.194797950688777;-0.989135090361006;-0.197490479866003;0.147653311038972;-0.704166978226792;-1.205079041125990;-0.695837107085643;-0.019365289196982;0.3358932818401…
0.6275;-1.892791558361900;-0.480243947661046;-0.260867216961614;0.106973440457274;-0.166821803080726;0.332753040435093;-1.296726964057100;-0.283542732146242;-1.427276768496090;-0.880794074458458;-0.127655889873800;0.007272160054245;0.069083844960517;-0.908004732864100;-0.068520716298431;0.271251545889440;-0.616399184821647;-1.123676243710170;-0.696944713550128;0.028551884663616;0.529492298530455;…
0.6288;-1.699163466358400;-0.448569206773085;-0.313267400406870;0.165753854098063;-0.158528299338391;0.314526703501856;-1.257388415637700;-0.081317867975252;-1.332421875984800;-0.927006065134224;0.029140188463948;0.130399946355154;0.311046321308607;-0.838693840917917;0.031298677181049;0.359686257653878;-0.524818769042869;-1.023923870467060;-0.716121393035505;0.060007633503851;0.673703033166987;-0…
0.6300;-1.484800492135040;-0.423344797768997;-0.381106302717148;0.185792457218892;-0.180335467032425;0.249364987301677;-1.222980657973910;0.098240413655070;-1.232524150287970;-0.992951571368050;0.146393623170554;0.216456219750725;0.522030528412367;-0.783655716715524;0.098265060514254;0.409639300266314;-0.433101757158070;-0.909623086382763;-0.752550070918755;0.073606721632941;0.763508906872283;0.1…
0.6313;-1.257720214964440;-0.405720864338601;-0.461576730786122;0.166652601867356;-0.231128300465243;0.140153869979406;-1.194413702856630;0.248485799000570;-1.131003390431300;-1.075736923705040;0.220424778807950;0.262667317113773;0.694224496692780;-0.744790628852896;0.129982013575374;0.419290576832973;-0.344870368888511;-0.785039713612370;-0.804719571498049;0.068674461898897;0.795971288926789;0.5…
0.6325;-1.026372362233570;-0.396492999539637;-0.551348089235945;0.109427161671713;-0.308653104174982;-0.008521703313191;-1.172359299621660;0.363955654264569;-1.031319712125360;-1.171836493973330;0.249220527686709;0.267769120047229;0.821352073732628;-0.723376507629458;0.125445817568812;0.388386778554567;-0.263553427083010;-0.654744922711407;-0.870478544157610;0.045285289596037;0.770337325585327;0.…
0.6338;-0.799330455392912;-0.396070519495997;-0.646690192387215;0.016691933785133;-0.409603888953602;-0.190555081913911;-1.157227130431480;0.440574760562567;-0.936846964430490;-1.277224281231550;0.232498530329568;0.232048869075825;0.898903685633465;-0.720022866281666;0.085080423830836;0.318252252368741;-0.192253864718232;-0.523445941728279;-0.947113798836932;0.004263519860242;0.688067657653529;1.…
0.6350;-0.584978790573547;-0.404459635065568;-0.743612735272434;-0.107596209253352;-0.529747477421278;-0.398551328039924;-1.149150267834760;0.475806304651725;-0.850749159263583;-1.387523888607490;0.171707701047385;0.157330075588065;0.924300744286243;-0.734649677735521;0.010719670198292;0.211741410019887;-0.133628410960192;-0.395812968285284;-1.031450346876210;-0.052843949327453;0.552782584047242;…
0.6363;-0.391205811434807;-0.421262172625722;-0.838015249171567;-0.258252439058879;-0.664082792943193;-0.624108088581152;-1.147980713878980;0.468744643307482;-0.775864510536815;-1.498171355963730;0.069964918678228;0.046901022492907;0.896987855099132;-0.766491966910952;-0.094462638181224;0.073134202698109;-0.089784120067327;-0.276308522793072;-1.119969580293550;-0.123822176330739;0.370128153771159…
0.6375;-0.225114728575175;-0.445689879507479;-0.925841937379594;-0.429062501859666;-0.807028569731625;-0.858133521933402;-1.153295434059130;0.420146520770103;-0.714601361675878;-1.604584825637390;-0.068069652562845;-0.094610633171093;0.818449599557904;-0.814129884365812;-0.226072322100394;-0.092021743450477;-0.062195797162852;-0.169025330667962;-1.208941274735990;-0.205868117780947;0.147566617103…
0.6388;-0.092761718801038;-0.476593749201108;-1.003235561861450;-0.613019155450834;-0.952632668155435;-1.091189570508490;-1.164412844271710;0.332399680458090;-0.668849804809101;-1.702334739114540;-0.236374011372989;-0.261412684547319;0.692151382618309;-0.875543045162951;-0.378659858211529;-0.277116772842330;-0.051647599751521;-0.077538466999535;-1.294564504635570;-0.295693168772837;-0.10590148129…
0.6400;0.001068796549253;-0.512507237272526;-1.066684542497160;-0.802587671372179;-1.094795358904170;-1.313847992617760;-1.180419235325880;0.209430096157715;-0.639912200201808;-1.787308199110330;-0.427795807578753;-0.446766324993693;0.523406561469354;-0.948186991127537;-0.545924952695728;-0.474725281550328;-0.058201192224690;-0.004776953440067;-1.373112146338560;-0.389644626373032;-0.380073661570…
0.6413;0.053043458119663;-0.551701728291746;-1.113157646357600;-0.989990564298193;-1.227498391874340;-1.517046137909330;-1.200204166344910;0.056551280664441;-0.628455124214987;-1.855861303833630;-0.634325273734381;-0.643239293209113;0.319174732542424;-1.029088814389980;-0.720953290350218;-0.676883338393686;-0.081191837611855;0.047080706477637;-1.441073434857310;-0.483841658986505;-0.6639281368309…
0.6425;0.061407024424290;-0.592252172408310;-1.140221078913380;-1.167501059126430;-1.345031411306500;-1.692429456791270;-1.222503459913250;-0.119738755005085;-0.634484525266275;-1.904953681848730;-0.847399453453268;-0.842984930421490;0.087798564418014;-1.114958302440170;-0.896476865034067;-0.875387693780533;-0.119252755579415;0.076683404002268;-1.495289042792660;-0.574320784394062;-0.946038679853…
0.6438;0.026052147351922;-0.632110452111792;-1.146133419222820;-1.327734500498860;-1.442207328731920;-1.832668163965740;-1.245948109128920;-0.312005386098660;-0.657345058439836;-1.932260118616520;-1.058226403737930;-1.038036855472690;-0.161311172896373;-1.202310444689520;-1.065148382109960;-1.062105117546300;-0.170366989420134;0.083554014983866;-1.533073376100100;-0.657185468276816;-1.21500634503…
0.6450;-0.051471126904345;-0.669183779176136;-1.129914638566600;-1.463926963005290;-1.514558627797120;-1.931736325175820;-1.269117168070630;-0.512160917499851;-0.695743715411232;-1.936255036674130;-1.258117288987810;-1.220608333467960;-0.418030814251452;-1.287594777677190;-1.219819656577000;-1.229280504940600;-0.231944946411832;0.068104044686486;-1.552319231627500;-0.728754263840630;-1.4598918648…
0.6463;-0.168006953042837;-0.701415265219009;-1.091386384187640;-1.570190752002140;-1.558507249246200;-1.985142896944030;-1.290592541729320;-0.711773245481149;-0.747796993041674;-1.916266623193410;-1.438813974192070;-1.383385181813390;-0.671906174200705;-1.367326836528750;-1.353813726198290;-1.369832131313560;-0.300924752788806;0.031615765492272;-1.551580615333950;-0.785701922378577;-1.6706323539…
0.6475;-0.318904978633408;-0.726863750433328;-1.031181778804290;-1.641737294921160;-1.571501667496330;-1.990105899061530;-1.309013513219780;-0.902388115349577;-0.811099984305460;-1.872498544822410;-1.592799883511370;-1.519801230129790;-0.912547989878505;-1.438216921584080;-1.461180550882330;-1.477622833945240;-0.373891645621693;-0.023807595981395;-1.530130345088350;-0.825188110534198;-1.838426409…
0.6488;-0.498187741483660;-0.743780001792164;-0.950724156905817;-1.675059083233300;-1.552115974494720;-1.945662899650970;-1.323128840381980;-1.075852872877450;-0.882814963797551;-1.806018411552430;-1.713582515814680;-1.624285926706790;-1.130025793576240;-1.497291481504430;-1.536926663014400;-1.547696737292720;-0.447211846916499;-0.095321951817211;-1.487990031525240;-0.844968766973294;-1.956072776…
0.6500;-0.698768484063038;-0.750676495046072;-0.852175386291417;-1.668063792718650;-1.500107173287580;-1.852713284452600;-1.331844323376210;-1.224629454867080;-0.959776305856034;-1.718713413762860;-1.795937076974020;-1.692474652068040;-1.315245552779100;-1.542002659881120;-1.577209961487170;-1.576472374452850;-0.517175754887237;-0.179449977631491;-1.425931121894190;-0.843485713980519;-2.018249395…
0.6513;-0.912711757490660;-0.746388169987805;-0.738355647491995;-1.620155436598100;-1.416428399883320;-1.713990285309210;-1.334263897905320;-1.342084666737680;-1.038607936999310;-1.613214818075590;-1.836102159675210;-1.721373634426250;-1.460296910853950;-1.570321953853370;-1.579492006705550;-1.561884639044380;-0.580144866370133;-0.272212517882978;-1.345446867285680;-0.819930902593562;-2.021721814…
0.6525;-1.131527472351950;-0.730121800417881;-0.612637704306415;-1.532259339340570;-1.303197391533620;-1.533963361692320;-1.329722548683760;-1.422746568592880;-1.115849006090160;-1.492794213226760;-1.831920219891870;-1.709473020157510;-1.558756869223200;-1.580814487017910;-1.542641667276860;-1.503469875394330;-0.632696636708331;-0.369279124222442;-1.248696276209280;-0.774282600256914;-1.965472504…
0.6538;-1.346487633857840;-0.701491963852877;-0.478819746398479;-1.406789798671550;-1.163621156583070;-1.318674164553610;-1.317809656166900;-1.462517024226690;-1.188083080382110;-1.361235488865360;-1.782917692164140;-1.656803576188150;-1.605938252968380;-1.572691087523030;-1.466985756216410;-1.402390533738040;-0.671761505223046;-0.466132316326128;-1.138422283376580;-0.707311901263538;-1.850745581…
0.6550;-1.548953949609840;-0.660542043548080;-0.340981774966409;-1.247561461005840;-1.001879425404480;-1.075511867618460;-1.298381772458880;-1.458832119846580;-1.252065968306430;-1.222687467657490;-1.690321862377250;-1.564934622108420;-1.599073267272780;-1.545836156978630;-1.354304305826450;-1.261398123417040;-0.694746571558375;-0.558239551523462;-1.017847428823020;-0.620559110422824;-1.681004627…
0.6563;-1.730703890038950;-0.607749239099696;-0.203331188201186;-1.059647590124380;-0.822971016910878;-0.812936030611438;-1.271564258645900;-1.410764165801580;-1.304847250656710;-1.081502871957940;-1.557013976732110;-1.436913033046290;-1.537424837407540;-1.500810190189370;-1.207770271001960;-1.084735600607360;-0.699640904758892;-0.641226478980085;-0.890551251936422;-0.516280762855910;-1.461804699…
0.6575;-1.884242665022260;-0.544013173620314;-0.070043665537808;-0.849190467499345;-0.632528679791425;-0.540157264653815;-1.237741692654620;-1.319061266814130;-1.343880784976070;-0.942069867608479;-1.387420415516430;-1.277145435261800;-1.422321154222870;-1.438826742024420;-1.031835623219740;-0.877982711341914;-0.685098203334338;-0.711044873717826;-0.760334313956041;-0.397369234029201;-1.200583057…
0.6588;-2.003088972913770;-0.470628332270753;0.054894370729980;-0.623171029296043;-0.436609207013305;-0.266787713894199;-1.197537453560250;-1.186122880767210;-1.367119837852190;-0.808642759212936;-1.187346018494780;-1.091227944430880;-1.257111803879880;-1.361704618381410;-0.832067918033052;-0.647850062884155;-0.650493478604231;-0.764128734053213;-0.631074248215754;-0.267248002934250;-0.9063763941…
0.6600;-2.082023266377870;-0.389241221291116;0.167835520200743;-0.389146434166027;-0.241466633892976;-0.002474675036339;-1.151783382167740;-1.015912279575740;-1.373093086752120;-0.685178487868787;-0.963755740802937;-0.885729883287425;-1.047046903425360;-1.271797062323560;-0.614943406892560;-0.401929722364010;-0.595951547080333;-0.797532408932988;-0.506579496844649;-0.129746605035854;-0.5894754038…
0.6613;-2.117288630252320;-0.301793773532824;0.265607529554494;-0.154965504666966;-0.053317077628861;0.243468517101822;-1.101480888205770;-0.813809279912945;-1.360958494567660;-0.575185391386469;-0.724512677819296;-0.667939775446976;-0.799083654132273;-1.171900664303180;-0.387604528237734;-0.148411856614599;-0.522346310345275;-0.809045297262660;-0.390446432887515;0.011039888635094;-0.261030126165…
0.6625;-2.106736137509590;-0.210455117337726;0.345630473430938;0.071527146149678;0.121895781998213;0.462419961896480;-1.047755299472240;-0.586408928010662;-1.330532964301020;-0.481590229088386;-0.478082071064766;-0.445583462126596;-0.521627541468951;-1.065147584371990;-0.157591063988849;0.104221741978408;-0.431271000421042;-0.797278599247898;-0.285925394827196;0.150901428452592;0.067378415648253;…
0.6638;-2.049908685925590;-0.117544337821186;0.406010463521720;0.282787031154584;0.278725489213553;0.646780996281364;-0.991805600160159;-0.341273904315134;-1.282296686572020;-0.406628758069966;-0.233212152023683;-0.226525352743573;-0.224217950757834;-0.954885374162461;0.067444677214064;0.347515500855074;-0.324980725068482;-0.761720745957732;-0.195800778890920;0.285667756448411;0.384183353637690;-…
0.6650;-1.948059749280690;-0.025447259975073;0.445606332127755;0.471854447762321;0.412429061281289;0.790269252105813;-0.934851952289176;-0.086650177793265;-1.217372145642010;-0.351764192650738;0.001396438153828;-0.018464543192510;0.082829861241995;-0.844549185141162;0.280027621486316;0.573357099312122;-0.206309722873964;-0.702759414864872;-0.122289743689954;0.411361416117476;0.678276270942847;-0.…
0.6663;-1.804106108867550;0.063469456078732;0.464066868419622;0.632616989979022;0.519146558475829;0.888161400403120;-0.878083503390439;0.168843174976898;-1.137478788989240;-0.317636715055987;0.217420422256961;0.171362216056958;0.388812786743459;-0.737531429251665;0.473143361592761;0.774281528999080;-0.078566692300711;-0.621669378723175;-0.066963292677554;0.524343120851545;0.939433095614917;-0.088…
0.6675;-1.622516340113780;0.146943511289077;0.461837418728648;0.760039867238810;0.596046843033830;0.937476009444111;-0.822608934318584;0.416538108832054;-1.044865333463760;-0.304045886481255;0.407230532874154;0.336458962225837;0.683043059189392;-0.637054016734918;0.640504172934864;0.943750526353816;0.054587646169758;-0.520566768364692;-0.030692549780825;0.621443927920175;1.158704826421710;0.37229…
0.6688;-1.409139468612130;0.222898109436865;0.440135933692664;0.850355223887275;0.641433702398604;0.937089325560841;-0.769411996608712;0.648043327602195;-0.942222535501090;-0.309966402679580;0.564183035730867;0.471319367423380;0.955251224040413;-0.546048136580711;0.776787167535994;1.076396686363280;0.189275983583672;-0.402331605976497;-0.013621991521632;0.700079204357834;1.328757812676590;0.82347…
0.6700;-1.170980636194380;0.289515898145162;0.400899796378594;0.901203240205559;0.654808062548571;0.887779453752971;-0.719313956636190;0.855559185642107;-0.832579964939277;-0.333596218123999;0.682874895908188;0.571636188860609;1.195973520277620;-0.467046175337640;0.877835235658976;1.168222954866660;0.321547659378497;-0.270501637611066;-0.015170304038722;0.758340098532341;1.444150417501920;1.24893…
0.6713;-0.915932716371982;0.345302897804111;0.346705940680486;0.911719661336006;0.636883759387738;0.792197262784236;-0.672944442249092;1.032169858916560;-0.719190867785271;-0.372434698994942;0.759352555217658;0.634463139895087;1.396908912686450;-0.402089809232869;0.940812934726115;1.216749940165940;0.447524283125289;-0.129141521008877;-0.034058441233190;0.795059128092263;1.501535512721530;1.63334…
0.6725;-0.652474512233627;0.389140056595421;0.280667810732943;0.882566470387069;0.589556213253412;0.654765253727956;-0.630721711830769;1.172101821469680;-0.605409565860497;-0.423387234054096;0.791265918483725;0.658322962572297;1.551232190831870;-0.352657582296167;0.964311327152763;1.221105512678610;0.563542299203840;0.017307719218909;-0.068363408606681;0.809847538533007;1.499781264765700;1.962877…
0.6738;-0.389347411585476;0.420320609297470;0.206313562039649;0.815904621989012;0.515825283110691;0.481508493049859;-0.592842860916973;1.270939030211010;-0.494566016622017;-0.482891705690765;0.777961156937492;0.643257702968917;1.653851262413940;-0.319614431777353;0.948397844321493;1.182053403596620;0.666287237485698;0.164193384137079;-0.115595327942911;0.803103238943314;1.440005960428260;2.225695…
0.6750;-0.135223135365345;0.438572024680313;0.127450516684087;0.715309998587642;0.419675464266202;0.279824401871115;-0.559283964528057;1.325786940330220;-0.389842151372457;-0.547061448349732;0.720508261451438;0.590819567859081;1.701598945002030;-0.303184678311020;0.894609466751397;1.101959892498070;0.752914778880064;0.306823875912055;-0.172794500275791;0.775989327469961;1.325526072010970;2.412451…
0.6763;0.101624521892039;0.444061977078732;0.048021237874865;0.585635943169080;0.305918344443378;0.058200595304311;-0.529809645156857;1.335379474001470;-0.294154438209073;-0.611838813356835;0.621661836307810;0.504003161474564;1.693352101712730;-0.302949010694165;0.805889770526264;0.984700097247024;0.821154324770341;0.440643222083390;-0.236644527129241;0.730384411672120;1.161720236770140;2.5166297…
0.6775;0.313631306896447;0.437388438725644;-0.028043305263136;0.432827755871435;0.180003768012611;-0.174108031266755;-0.503991091055658;1.300125260168220;-0.210046798385182;-0.673153212805580;0.485756316231202;0.387122254421687;1.630073767674880;-0.317865024292340;0.686472608619851;0.835507741579795;0.869391458334967;0.561400973278778;-0.303597100582110;0.668807041955060;0.955815169690865;2.53480…
0.6788;0.494225578038787;0.419554621336206;-0.096968119452572;0.263696334376724;0.047807400800071;-0.407430264511356;-0.481231168824770;1.222091750817020;-0.139597567213436;-0.727077519928863;0.318539492415569;0.245636426025583;1.514776865984380;-0.346309981198201;0.541717282069060;0.660774466520471;0.896726488098058;0.665311285784614;-0.370003822263213;0.594317555789423;0.716602583822221;2.46675…
0.6800;0.638072166381228;0.391930063413560;-0.155271032213436;0.085659630729295;-0.084596723796683;-0.632043932281736;-0.460795012002130;1.104928097392770;-0.084343658022288;-0.769976944598223;0.126950813840141;0.085934859819384;1.352411094645190;-0.386143701769917;0.377901923374993;0.467806669647651;0.903007134744794;0.749195398972347;-0.432250323057648;0.510401433731679;0.454098817032122;2.3155…
0.6813;0.741268021921552;0.356199636269546;-0.199887332635451;-0.093538249419617;-0.211169592009262;-0.838541641650681;-0.441844339407651;0.953729859020622;-0.045224481138242;-0.798644956735435;-0.081146735880300;-0.084913818934322;1.149677455976560;-0.434788898609712;0.201983384892162;0.264549419256122;0.888834327152585;0.810602306646454;-0.486887994292572;0.420838858706576;0.179160941683102;2.0…
0.6825;0.801482638224724;0.314302604780377;-0.228278071034296;-0.266119690168455;-0.326137325158713;-1.018183071472440;-0.423473763893048;0.774850654588048;-0.022547508088934;-0.810421467478280;-0.297270409110256;-0.259435562420052;0.914777587095405;-0.489325823391357;0.021333128249048;0.059288142132459;0.855540984489258;0.847903181895196;-0.530758795258162;0.329565526612955;-0.096925421600755;1.…
0.6838;0.818038481133902;0.268364116407334;-0.238518513994220;-0.424566926911726;-0.424209075076202;-1.163220698241480;-0.404747483442894;0.575667716062365;-0.015976669553372;-0.803289267477455;-0.512644814934343;-0.430037909345419;0.657107443628882;-0.546597794515843;-0.156540604373568;-0.139660507926519;0.805144558065381;0.860356029128842;-0.561108876068793;0.240529887953267;-0.362870600559656;…
0.6850;0.791929003677821;0.220621609342603;-0.229363972109163;-0.561905087174092;-0.500774369996914;-1.267186989336780;-0.384734978027523;0.364309905475027;-0.024544044945440;-0.775945630675857;-0.718539109846307;-0.589298821638654;0.386906906060391;-0.603323989493076;-0.324273705071438;-0.324256940143971;0.740274974687904;0.848138080082266;-0.575687152690160;0.157551939772659;-0.607801605412418;…
0.6863;0.725774199739790;0.173348650264940;-0.200291001681091;-0.671964267130960;-0.552072531798938;-1.325132652930830;-0.362544624685786;0.149358081769969;-0.046684552569878;-0.727846978875137;-0.906600587976011;-0.730246351194810;0.114878443589195;-0.656215805625625;-0.474919629705630;-0.487034607635565;0.664080447729275;0.812344584185060;-0.572825484831820;0.084188471016640;-0.821663562309770;…
0.6875;0.623715934172996;0.128778663871466;-0.151512806737760;-0.749610804325546;-0.575328015804290;-1.333807436861420;-0.337354438891313;-0.060471292958102;-0.080292597920496;-0.659225518991415;-1.069171232171760;-0.846618725466127;-0.148210964537802;-0.702093101002002;-0.602205208443181;-0.621372822858335;0.580114385899643;0.754953823249200;-0.551497723989453;0.023609318290491;-0.99558738066744…
0.6888;0.491257410599369;0.089030922747326;-0.083968520061971;-0.790939092572881;-0.568846969150162;-1.291777155802150;-0.308439414059679;-0.256647777614991;-0.122798902570559;-0.571077764846882;-1.199574640025970;-0.933095394054141;-0.391929899584413;-0.737996708001173;-0.700759493702767;-0.721736541401884;0.492207314394375;0.678759371097794;-0.511355608259846;-0.021511274758476;-1.1222107156116…
0.6900;0.335053050248361;0.056041035695794;0.000713093935390;-0.793416800226011;-0.532071892868349;-1.199473017328300;-0.275195145555029;-0.431142037487162;-0.171265031701649;-0.465125804688132;-1.292362167881270;-0.985490842062466;-0.606569776957052;-0.761293748974018;-0.766307421743348;-0.783874575801537;0.404328302477760;0.587271796807926;-0.452740273645799;-0.049084677257284;-1.19594119836887…
0.6913;0.162656721834128;0.031498005630663;0.100274123188994;-0.755978130606075;-0.465592956835560;-1.059171822190430;-0.237157581347537;-0.576722807061665;-0.222492476741610;-0.343753056518310;-1.343509050205500;-1.000904497766980;-0.783505007087399;-0.769772468858078;-0.795821472004289;-0.804969323022412;0.320440825381213;0.484593148712461;-0.376669006142687;-0.057676427693026;-1.21315314208979…
0.6925;-0.017762348415856;0.016789723346798;0.211909990901694;-0.679061729959107;-0.371116189154729;-0.874908138435201;-0.194018829794048;-0.687224756934057;-0.273142551621687;-0.209917055472754;-1.350553529812390;-0.977821786360896;-0.915512708261545;-0.761723529279500;-0.787626137994493;-0.783732945260695;0.244358239119551;0.375268614962853;-0.284797732717422;-0.046551230445875;-1.1723114139246…
0.6938;-0.197725582285306;0.012958519080920;0.332371038323196;-0.564591930357532;-0.251390378506636;-0.652322002740925;-0.145638975507680;-0.757777310143604;-0.319862861521658;-0.067042525833021;-1.312674540209590;-0.916163238073773;-0.997040107705280;-0.736004991534731;-0.741451804900757;-0.720446954554460;0.179604104657106;0.264120684492395;-0.179360595757706;-0.015693082601524;-1.0740188019801…
0.6950;-0.368761843657409;0.020668110204997;0.458079705969648;-0.415904141749113;-0.110096026389567;-0.398448005166486;-0.092053818641870;-0.784985848488700;-0.359415741633846;0.081101415252792;-1.230706080405550;-0.817280472345940;-1.024409692123280;-0.692088573280850;-0.658436502440548;-0.616944232600971;0.129282475927222;0.156071878490263;-0.063088745213475;0.034199969192221;-0.920985901635561…
0.6963;-0.522723557058339;0.040182967345768;0.585259328531387;-0.237617310925769;0.048298993827906;-0.121453698484755;-0.033478380117823;-0.767058472941350;-0.388803871182518;0.230535609139683;-1.107088994273700;-0.683899785697329;-0.995954485191663;-0.630085223724532;-0.541075908222088;-0.476534591022201;0.095962973640037;0.055962645369359;0.060888797679227;0.101746122481815;-0.717925218486095;-…
0.6975;-0.652090751574178;0.071360782198245;0.710070191101688;-0.035458375544388;0.218711315555544;0.169662919035587;0.029694068767512;-0.703873471046281;-0.405388258750772;0.377212113373811;-0.945763301858684;-0.520015913329687;-0.912078453858667;-0.550748644172548;-0.393123848712331;-0.303876975533975;0.081584999085579;-0.031628716749831;0.189158717787438;0.184934027681973;-0.471373763745126;-1…
0.6988;-0.750252091151111;0.113658363060311;0.828748234773431;0.183954521669336;0.395634879328809;0.465405630082230;0.096897756106071;-0.596984825458603;-0.406993971448098;0.517157507125263;-0.752006424119382;-0.330740252050230;-0.775239871853833;-0.455456084200845;-0.219447308393541;-0.104803274964454;0.087384795701404;-0.102557244538859;0.318147415202051;0.281198984676820;-0.189450827095806;-1.…
0.7000;-0.811752782299742;0.166150907055040;0.937741646904504;0.413361718557196;0.573347419211734;0.756129651392680;0.167405250318498;-0.449565392820023;-0.391999344263962;0.646613300610269;-0.532224504846864;-0.122109364474642;-0.589858372602797;-0.346166545544000;-0.025841544090726;0.113899648319794;0.113848252981658;-0.153267015253946;0.444251045173208;0.387518464556138;0.118440228861826;-1.63…
0.7013;-0.832500420366615;0.227564200151799;1.033840531550150;0.645135047073785;0.746123029528127;1.032395820479360;0.240343637565361;-0.266289708618912;-0.359404960104695;0.762168553638302;-0.293705507910381;0.099139110963432;-0.362149282315505;-0.225357386312492;0.181187742249065;0.344741686679493;0.160691396699106;-0.180925355446137;0.563966934248302;0.500523641190698;0.441955471350198;-1.4016…
0.7025;-0.809921316654060;0.296318882647438;1.114294940793920;0.871563767240684;0.908443097498731;1.285316291340960;0.314716134510004;-0.053160650173263;-0.308879429578498;0.860880008405644;-0.044343840851766;0.325814969003514;-0.099891533954195;-0.095941189415946;0.394667121240580;0.579805838297674;0.226869461831496;-0.183530378949464;0.674021606478000;0.616623064265733;0.770187046407163;-1.0946…
0.7038;-0.743061603262658;0.370585496821934;1.176916782462060;1.085142593290590;1.055198040802510;1.506879054160450;0.389429014386326;0.182713662914456;-0.240779898607463;0.940375404998213;0.207653061568431;0.550539414801709;0.187862071323252;0.038834404595954;0.607414165439903;0.811039239471639;0.310614343839788;-0.159987761482853;0.771490688854239;0.732134161817126;1.092059738000410;-0.72848117…
0.7050;-0.632629384811827;0.448348614302754;1.220161539653740;1.278850970231340;1.181872692887870;1.690239377673260;0.463323439868432;0.433384416007475;-0.156146233319124;0.998936172812997;0.454065453760757;0.766015074464883;0.491121364227966;0.175500437080643;0.812302770394745;1.030548457680720;0.409499114347513;-0.110153905480134;0.853906152099496;0.843417939760295;1.396733512217660;-0.31631456…
0.7063;-0.480976323865645;0.527477940252893;1.243186367356100;1.446413137627630;1.284708812778010;1.829967469099120;0.535211463926944;0.690358140715795;-0.056668929335076;1.035556364350800;0.686958609968380;0.965292417362293;0.799329478050624;0.310489822769212;1.002525421466820;1.230888485757370;0.520527216153205;-0.034843979741764;0.919346692555121;0.947012064723413;1.673997853077310;0.127073910…
0.7075;-0.292019229590605;0.605803936542248;1.245881961104760;1.582529274212440;1.360839031424850;1.922243222892810;0.603915102757393;0.944913032147417;0.055368091200387;1.049975501635580;0.898966473459837;1.142023080847950;1.101753876284660;0.440265350358736;1.171842874836620;1.405335082164890;0.640242970508047;0.064195335312442;0.966507588929124;1.039757488295630;1.914643874924590;0.58577458930…
0.7088;-0.071104384434992;0.681195225392787;1.228876579172080;1.683069131395490;1.408387551876820;1.964990845076400;0.668307034934161;1.188423499070960;0.177167565420358;1.042683915722570;1.083552017212630;1.290691002277550;1.387883205649390;0.561447492223885;1.314812176748380;1.548130644397740;0.764859185065907;0.184347252535413;0.994747079614881;1.118913905991160;2.110800829847700;1.04334644092…
0.7100;0.175180589793466;0.751634855564686;1.193511688812830;1.745221001287920;1.426534070113860;1.957948337632600;0.727351176728985;1.412680567189360;0.305518675008487;1.014900146958390;1.235235653775840;1.406812982498570;1.647815247476940;0.670936864999503;1.426984721977280;1.654694666797200;0.890396983548332;0.322218036210413;1.004107186896130;1.182259652227300;2.256224704424710;1.483428405890…
0.7113;0.439240632185263;0.815292460943111;1.141789846506390;1.767590576357210;1.415538654015800;1.902669232427810;0.780141165647503;1.610195929302520;0.436912546028886;0.968521009024642;1.349784187730100;1.487101319320670;1.872621577023260;0.766026257453059;1.505067124103110;1.721791002523450;1.012832514576210;0.473758347648738;0.995307929670446;1.228172120263510;2.346528097645510;1.890345786234…
0.7125;0.712744557022988;0.870589434432549;1.076296559274990;1.750246177926900;1.376726676794070;1.802456486970150;0.825934689521125;1.774478105904420;0.567668853463117;0.906045972206386;1.424354129729870;1.529582430568610;2.054675407366700;0.844497474687565;1.547039003503650;1.747645603939330;1.128244948425140;0.634408161709288;0.969714965778876;1.255685464149870;2.379342470739120;2.249689323772…
0.7138;0.986924050436949;0.916254477873795;1.000098954023820;1.694708879121150;1.312434305670090;1.662230998132920;0.864181653736609;1.900270302863950;0.694068494139588;0.830478546513893;1.457584656550160;1.533666897634300;2.187930471307460;0.904698843600427;1.552223345687460;1.732010131435190;1.232960137360520;0.799259756901012;0.929281820333633;1.264523177552970;2.354406134437110;2.548845658105…
0.7150;1.252889551432770;0.951367253964331;0.916625053034993;1.603888135767760;1.225916453362890;1.488339654594950;0.894544397331112;1.983741074028790;0.812487085548254;0.745208286998732;1.449637087069290;1.500168064258420;2.268140634922820;0.945600060703878;1.521306783972720;1.676168752021070;1.323684497482310;0.963232627370815;0.876468914797301;1.255104119550850;2.273573944264890;2.777459726496…
0.7163;1.501951505131840;0.975388336227300;0.829528274225173;1.481965575398280;1.121220465695200;1.288310131277990;0.916908545592738;2.022620752885080;0.919524076422341;0.653877852313349;1.402179430371120;1.431268174463560;2.293012169285620;0.966822089110566;1.456308958827390;1.582887524790490;1.397624063845270;1.121253775622270;0.814142558867123;1.228521614609020;2.140747533156030;2.927812223641…
0.7175;1.725935162357310;0.988174206372143;0.742542413831736;1.334231494388850;1.003030090346570;1.070561630412690;0.931383595391818;2.016278730340800;1.012122516302060;0.560240193852793;1.318316324825540;1.330432964592600;2.262283138894620;0.968640956638317;1.360501945293400;1.456307908056000;1.452584258454380;1.268436727957070;0.745457872965035;1.186496332708060;1.961727918301470;2.995098391481…
0.7188;1.917477230791420;0.989976663714868;0.659332805920118;1.166880306160920;0.876485387581421;0.844082412566820;0.938292919601968;1.965738929662790;1.087675003103150;0.468011416098985;1.202466497875280;1.202277563774350;2.177727084690190;0.951965492993731;1.238282563177130;1.301788043165820;1.487046664990570;1.400252758479760;0.673730253349217;1.131304708941660;1.743995350764520;2.977598046346…
0.7200;2.070293278090810;0.981426666250089;0.583349570259204;0.986772620954313;0.746985151357282;0.618086181328696;0.938153490336865;1.873633164583350;1.144111969754900;0.380725098530592;1.060191697677480;1.052388430010320;2.043080972466360;0.918290196897410;1.095002134305070;1.125697495112570;1.500219995718360;1.512688194942860;0.602300458305471;1.065685650880320;1.496424192177160;2.876730752030…
0.7213;2.179405829432190;0.963503291834809;0.517688840450797;0.801172792385980;0.619979080464583;0.401660153570905;0.931646210627902;1.744094372773590;1.179969237279230;0.301593869675514;0.897982823187957;0.887107779722420;1.863900147369330;0.869625485221520;0.936759863571973;0.935172976099458;1.492063430047110;1.602382286534630;0.534398671439766;0.992729163415399;1.228943257940120;2.696994274840…
0.7225;2.241324542203480;0.937489157265059;0.464967598826375;0.617471618560661;0.500757363481678;0.203417944823291;0.919578281519516;1.582593918066040;1.194432611181050;0.233383757478745;0.723010635590569;0.713288479724573;1.647345699075020;0.808408500604729;0.770167427288013;0.737844159181789;1.463281558111370;1.666740902761860;0.473012977333342;0.915751251783321;0.952154328429841;2.445788750946…
0.7238;2.254171610766790;0.904914218944956;0.427217242403999;0.442904415076969;0.394245508918582;0.031170220952345;0.902839493940667;1.395729186494010;1.187358194715220;0.178306323229232;0.542849893297286;0.538028591626427;1.401912114877650;0.737398402932602;0.602093492798871;0.541539930553211;1.415291237205000;1.704022257643410;0.420767553694077;0.838160013659156;0.676923294996332;2.133133188626…
0.7250;2.217747577659180;0.867490355205342;0.405800284586762;0.284274867857230;0.304812148063995;-0.108374577562525;0.882354695058936;1.190969509502460;1.159268003566310;0.137932859463671;0.365186940250675;0.368395635547914;1.137105291865150;0.659560615897680;0.439397723309182;0.353986274734629;1.350161730895590;1.713391867993100;0.379815531913291;0.763318182940376;0.413959605524400;1.77128486002…
0.7263;2.133534928200810;0.827039466289739;0.401353677698837;0.147694918695728;0.236097146967451;-0.209868217417992;0.859034908117370;0.976369980134976;1.111321365187440;0.113134041433677;0.197521621255801;0.211151134814330;0.863082820397640;0.577944835284646;0.288664307870494;0.182507398552496;1.270530513752790;1.694945018843700;0.351750902815354;0.694407530455457;0.173400261179652;1.37427567174…
0.7275;2.004639152380490;0.785418020420995;0.413761144695498;0.038350426867901;0.190866680468832;-0.269529621031898;0.833729662256799;0.760263922194468;1.045263450897570;0.104047406328088;0.046874832004830;0.072486091719626;0.590269882452737;0.495561738577648;0.155945170382193;0.033741658483028;1.179498047916050;1.649696094069920;0.337543061297100;0.634300460416931;-0.035585429834492;0.9573826224…
0.7288;1.835669298894180;0.744441041375665;0.442155682542835;-0.039698526262401;0.170900960676231;-0.285292869223727;0.807183007884260;0.550945565593217;0.963353094769133;0.110073931491256;-0.080487013521689;-0.042222282301750;0.328965077606052;0.415263275313751;0.046522737674083;-0.086616639986388;1.080505634480930;1.579535217527060;0.337496632277799;0.585443880047370;-0.205154810014733;0.536551…
0.7300;1.632562338722270;0.705808494472656;0.484952117245963;-0.083675057924716;0.176919110994809;-0.256890463499400;0.779995462635654;0.356354834490112;0.868272772088251;0.129903835017414;-0.179299816386642;-0.128622995611064;0.088950942302792;0.339631172590966;-0.035298509425442;-0.174039441191257;0.977201081946738;1.487153726966970;0.351238161378508;0.549759976971582;-0.329100288375728;0.12779…
0.7313;1.402357810394320;0.671036892222126;0.539908324711278;-0.092194547643527;0.208544285511913;-0.185868408796798;0.752593776018485;0.183776060771536;0.763024219423790;0.161570574492559;-0.245512103770472;-0.183564409511832;-0.120876176380854;0.270877874854864;-0.086363496670462;-0.225342359273274;0.873297387317934;1.375941056403210;0.377730145222842;0.528567913148979;-0.403094813413568;-0.253…
0.7325;1.152931151581010;0.641398709781895;0.604212545079719;-0.065321056959887;0.264310613909922;-0.075532203257063;0.725209949997721;0.039561904265773;0.650813662977444;0.202530912073267;-0.276449367809125;-0.205221115190215;-0.292842903703197;0.210763574064661;-0.104794177735246;-0.238810260145400;0.772429872781653;1.249856611408640;0.415311758380674;0.522529632737422;-0.424864396303662;-0.592…
0.7338;0.892695756245243;0.617871879652207;0.674593169412524;-0.004568784915152;0.341711971669592;0.069174572350849;0.697870445398720;-0.071107189465730;0.534930967600064;0.249767882387721;-0.270925712237300;-0.193169392443704;-0.420789505912049;0.160532301946616;-0.090068117526572;-0.214265966866493;0.678017258373855;1.113281151316170;0.461764541644502;0.531622006622995;-0.394280549712235;-0.877…
0.7350;0.630285065891787;0.601101235308714;0.747446518626718;0.087151699878717;0.437290994602730;0.241854792915772;0.670395976182423;-0.144419002111636;0.418627211919916;0.299912582203585;-0.229298111176672;-0.148408106969892;-0.500303386667531;0.120869280583666;-0.043044726091960;-0.153079297354840;0.593131984679501;0.970852994398814;0.514400298155899;0.555136446346270;-0.313368739194624;-1.0969…
0.7363;0.374226852127216;0.591373306339130;0.818977494167818;0.205640632046562;0.546765220110412;0.434898736667122;0.642411771953809;-0.178073708890346;0.304995229045504;0.349379937516095;-0.153460827415450;-0.073324051295682;-0.528886492001164;0.091880895351352;0.034062133398803;-0.058116022877661;0.520384732115661;0.827294985985175;0.570167559120463;0.591705971071720;-0.186232369450098;-1.24329…
0.7375;0.132622237136637;0.588605349452065;0.885347560946861;0.345565785374464;0.665185786208302;0.639772515938461;0.613367690879555;-0.171370816286546;0.196857530730805;0.394513031861630;-0.046779904307584;0.028397072611487;-0.506050185928103;0.073097796314778;0.137764349507989;0.066371263267885;0.461827517814498;0.687238577894877;0.625772278080281;0.639358563054954;-0.018895268945646;-1.3114056…
0.7388;-0.087158095247205;0.592348954654064;0.942824318185856;0.500663030450357;0.787122811615216;0.847343189758838;0.582567110461299;-0.125235608242318;0.096665762023266;0.431730230898086;0.086029969177987;0.151910675109747;-0.433333889562846;0.063500775144078;0.263429694805855;0.214906068454485;0.418879008515941;0.555051543750597;0.677807913886927;0.695594566471598;0.180931068110327;-1.29914570…
0.7400;-0.278748636192482;0.601808019142060;0.987926915004400;0.663973274286826;0.906870486208566;1.048228292972480;0.549203138604387;-0.042184066269693;0.006415415449776;0.457669232947187;0.239081622638545;0.291398918689038;-0.314246654033950;0.061568230196135;0.405457005386206;0.380998301814967;0.392274811081466;0.434675791261896;0.722889768385431;0.757484932415907;0.404146211659314;-1.20758197…
0.7413;-0.437023962548933;0.615870351588988;1.017561765249610;0.828106921034456;1.018664077513710;1.233156513891770;0.512400393653955;0.073772502850193;-0.072421029078070;0.469322316597360;0.405537893079338;0.440294769866081;-0.154133752726030;0.065343255375637;0.557489692400918;0.557393701956633;0.382044537120732;0.329481421425870;0.757788350644588;0.821786326192181;0.640613619693894;-1.04088613…
0.7425;-0.558284608636037;0.633151668659685;1.029143403552920;0.985525899689849;1.116900540059810;1.393325738750540;0.471260407966113;0.217279656393810;-0.138940067899635;0.464157436311982;0.577871908561253;0.591535732796838;0.040026777084331;0.072517700406005;0.712659300269185;0.736352637951834;0.387516413048524;0.242142625360475;0.779556639704734;0.885068506172746;0.879553585905186;-0.806188894…
0.7438;-0.640386661719350;0.652050284226024;1.020695903004750;1.128832565341870;1.196354224541150;1.520744676476030;0.424908613015615;0.381843195494644;-0.192830571640659;0.440220421512725;0.748155158097912;0.737837372249132;0.259890039315993;0.080529969770032;0.863849610761265;0.909947418427056;0.407349136261992;0.174540218682913;0.785646405043202;0.943848965356331;1.109960849369420;-0.513316427…
0.7450;-0.682810140393773;0.670810383907722;0.990931041136525;1.251054420964550;1.252379337806400;1.608544799241050;0.372540855803472;0.560076123824030;-0.234373821121016;0.396214338410917;0.908362253418961;0.871975979798412;0.496062616337511;0.086672858097338;1.003970979271330;1.070366568735770;0.439589590541077;0.127694618812020;0.774009212989520;0.994729607033091;1.321030557455120;-0.174423783…
0.7463;-0.686663714210493;0.687591443413988;0.939300330822289;1.345913666527120;1.281091295028860;1.651250386849050;0.313467461692909;0.743979849757872;-0.264420293632048;0.331553034765823;1.050680638013500;0.987069411855221;0.738461270659421;0.088207357768803;1.126234196803410;1.210214329211090;0.481753988165064;0.101731908379278;0.743178389268029;1.034530206244170;1.502576073130640;0.1964611722…
0.7475;-0.654625900186693;0.700541108018148;0.866019082307620;1.408071094401510;1.279519903039690;1.644996024247020;0.247152983451581;0.925248929635297;-0.284344227371028;0.246386954041362;1.167813318794710;1.076845230706210;0.976698341638406;0.082478121834951;1.224413207702400;1.322793891546260;0.530929072347911;0.095884347503462;0.692328995110205;1.060413576541470;1.645422547309980;0.5839663150…
0.7488;-0.590825412021962;0.707868711671972;0.772061781157652;1.433334810812510;1.245728388360510;1.587682921068460;0.173249953834747;1.095587708915530;-0.295977881456769;0.141600425122443;1.253262991862990;1.135885797969320;1.200479092410690;0.067026138098312;1.293086479300510;1.402363601249350;0.583889241196613;0.108525357520517;0.621313759114987;1.069997699662780;1.741761209617640;0.9719564386…
0.7500;-0.500665737335072;0.707916583239986;0.659129200694991;1.418825627652090;1.178893606963140;1.479067823629710;0.091625191389633;1.247026742546810;-0.301528232661124;0.018780759021417;1.301586679897400;1.159840883569550;1.399995758924440;0.039694198073108;1.327847692839910;1.444356468927310;0.637224869581100;0.137237655124006;0.530673839331867;1.061450574854090;1.785450929425930;1.3441450666…
0.7513;-0.390601184149385;0.699226375963681;0.529588759203792;1.363092673957720;1.079344299814000;1.320780972824000;0.002377500822166;1.372226885792250;-0.303479561697780;-0.119839426325501;1.308611152818700;1.145599631783880;1.566303147334450;-0.001279041904578;1.325477662382340;1.445554801294110;0.687476727305344;0.178911920199176;0.421624233699939;1.033564201317360;1.772255706067780;1.68471363…
0.7525;-0.267873490326120;0.680597871785097;0.386390630175241;1.266174751202380;0.948555916324614;1.116272407214930;-0.094154037097670;1.464759447037690;-0.304485937190093;-0.271464212811497;1.271600916434730;1.091415324921310;1.691661328836140;-0.057180195087137;1.284070940538090;1.404213532128610;0.731271238716071;0.229872183081406;0.296014587033778;0.985804911516647;1.700009282855440;1.9789143…
0.7538;-0.140219562773650;0.651138040548002;0.232962979648286;1.129605114414300;0.789102234758943;0.870688792252549;-0.197391579841372;1.519351768806600;-0.307257969960297;-0.432837363221839;1.189372362912620;0.996978245876706;1.769832274453900;-0.128760652861703;1.203112380824450;1.320127842421780;0.765451406212626;0.286023067554170;0.156267032189037;0.918338200846315;1.568700947636120;2.2136338…
0.7550;-0.015561952386980;0.610298547192045;0.073090407188676;0.956359597176272;0.604565693135914;0.590685745214682;-0.306529784737903;1.532089010387240;-0.314448367573411;-0.600362137088268;1.062349708511440;0.863433990306039;1.796319101035920;-0.216196873981343;1.083500922805560;1.194642824589980;0.787198512284695;0.343013173229389;0.005293514556960;0.832027212272334;1.380479675222940;2.3778953…
0.7563;0.098305765215748;0.557900374068296;-0.089219818535588;0.750750206791310;0.399409945350855;0.284183191666058;-0.420556303421690;1.500564675597700;-0.328540771971202;-0.770233187174828;0.892560526708158;0.693346731905283;1.768538880779600;-0.319072974227299;0.927519953540112;1.030605169945020;0.794140186983196;0.396408267488072;-0.153604257369883;0.728405082732456;1.139576960439450;2.463280…
0.7575;0.194026461680487;0.494144744652832;-0.249878816501410;0.518268404557512;0.178819613521773;-0.039926493287730;-0.538280568274700;1.423974467889770;-0.351746128990946;-0.938575367078882;0.683570949052336;0.490609103103920;1.685922600245820;-0.436386190785393;0.738755675393984;0.832259050629301;0.784441040332211;0.441867610602458;-0.316848541913030;0.609622385558604;0.852151845441521;2.46425…
0.7588;0.264967953933116;0.419610081684212;-0.404859379537242;0.265384180527980;-0.051486542685505;-0.372106045418626;-0.658369568271992;1.303150254983850;-0.385910444365907;-1.101584087719140;0.440362874221278;0.260302418167190;1.549938725876820;-0.566574848870146;0.521966889068418;0.605090449539514;0.756872780099747;0.475316666534571;-0.480708875206446;0.478371857273371;0.526064618921703;2.3783…
0.7600;0.305481584286059;0.335235280110169;-0.550336428149340;-0.000691328789625;-0.285461826340623;-0.702523830274700;-0.779389035149298;1.140533185394840;-0.432437257952173;-1.255661894927770;0.169157716324080;0.008512847107533;1.364039813822260;-0.707567565929036;0.282911418077544;0.355626087810824;0.710861538512799;0.493109649072014;-0.641430591726771;0.337793433040341;0.170588323622506;2.206…
0.7613;0.311121259352932;0.242290090354623;-0.682819717699962;-0.272270599907253;-0.516949259126685;-1.021413905351590;-0.899848277235439;0.940087236989896;-0.492227548572416;-1.397546184224720;-0.122806735171801;-0.257889224848623;1.133534561404340;-0.856851639092818;0.028136000229415;0.091194730593574;0.646510987467451;0.492175799078307;-0.795364038201096;0.191363297462180;-0.203930565775291;1.…
0.7625;0.278815020515357;0.142333864136668;-0.799274183371160;-0.541471797728938;-0.739902393924561;-1.319432077203690;-1.018246809377300;0.707156628312573;-0.565639097021606;-1.524423393378880;-0.427537941462432;-0.531498106216506;0.865390512448971;-1.011557903535190;-0.235262211983387;-0.180340047314023;0.564600695234694;0.470143954095589;-0.939089954095995;0.042771162598538;-0.586449226905570;…
0.7638;0.206983190130214;0.037164301018765;-0.897223755568170;-0.800507503001730;-0.948600931045518;-1.587994763710200;-1.133120931934430;0.448272529698590;-0.652466613238324;-1.634025593036320;-0.736578774371365;-0.804640483690971;0.567975191376579;-1.168558828059880;-0.499893428794913;-0.450865623432386;0.466560032156050;0.425440821980692;-1.069536625225390;-0.104209692427288;-0.965629121069568…
0.7650;0.095599272730280;-0.071241856933175;-0.974835066853308;-1.041969223854420;-1.137853064575630;-1.819588273704490;-1.243088501360960;0.170916312984074;-0.751943197850150;-1.724706109690110;-1.041315073634800;-1.069651831375260;0.250745662543024;-1.324576218679320;-0.758342571114237;-0.712314056141797;0.354418739319036;0.357359369317182;-1.184084694205650;-0.245854928853640;-1.33024535534688…
0.7663;-0.053808011769349;-0.180794011760963;-1.030978185487620;-1.259097031579290;-1.303177084610480;-2.008037327328960;-1.346890292924310;-0.116751886280999;-0.862762971685834;-1.795491638378020;-1.333288728693320;-1.319151317828330;-0.076101677180585;-1.476294620365730;-1.003436258686760;-0.956953046741970;0.230736018681209;0.266094841438885;-1.280655922385610;-0.378619493347948;-1.66958987097…
0.7675;-0.238211012364324;-0.289356477444059;-1.065262327955310;-1.446024280514380;-1.440955648540970;-2.148723231046530;-1.443426565651350;-0.406189301942832;-0.983123980480672;-1.846109200529850;-1.604504183657640;-1.546305167110970;-0.402007909977026;-1.620476342726540;-1.228499631241900;-1.177663596035190;0.098510683406747;0.152747099556807;-1.357782731899250;-0.499261202135654;-1.97385395465…
0.7688;-0.453195119991705;-0.394818486897324;-1.078045390482360;-1.597988378185400;-1.548557263346220;-2.238744045772850;-1.531787688998190;-0.688780503263438;-1.110789782792640;-1.876987237724730;-1.847716566340690;-1.745068958333300;-0.716440981046237;-1.754074000627840;-1.427593648888120;-1.368194367040060;-0.038924479282974;0.019289152888300;-1.414656002759850;-0.604953217776509;-2.2344764471…
0.7700;-0.693121867361914;-0.495163121039771;-1.070417053187170;-1.711499917504130;-1.624420832806820;-2.277011273392020;-1.611277968868230;-0.956149831897215;-1.243167478239400;-1.889231069597300;-2.056690458816950;-1.910400208558380;-1.009283260585650;-1.874336569279820;-1.595724299372050;-1.523383653592650;-0.178020445404884;-0.131497050097555;-1.451149340384950;-0.693381476574358;-2.444445355…
0.7713;-0.951336840982150;-0.588532916267099;-1.044156103118200;-1.784464102581830;-1.668100554301730;-2.264279944020780;-1.681432099918110;-1.200464844812230;-1.377399350890340;-1.884573850357050;-2.226419604649230;-2.038433742578590;-1.271203044796070;-1.978905203468590;-1.729016237547290;-1.639341049588760;-0.315137669439694;-0.296115350760351;-1.467818840288730;-0.762823669045415;-2.598542324…
0.7725;-1.220414555533130;-0.673290024673741;-1.001663460762650;-1.816250214984570;-1.680269937451240;-2.203111414341600;-1.742023951714850;-1.414719612940280;-1.510464807582540;-1.865305000067040;-2.353299507022600;-2.126613755760300;-1.493996418864050;-2.065895443575840;-1.824844752431350;-1.713582383060030;-0.446675347019778;-0.470477304992369;-1.465878235553630;-0.812207035063235;-2.693521517…
0.7738;-1.492431171483100;-0.748068969978470;-0.945873165351740;-1.807706798847210;-1.662685207980890;-2.097770589707090;-1.793067654354160;-1.592987456792670;-1.639288899800920;-1.834178833030020;-2.435246819243070;-2.173778067535600;-1.670887038308780;-2.133962901856300;-1.881921526516240;-1.745113184843950;-0.569199634928237;-0.650046957307886;-1.447150191414330;-0.841142987311208;-2.728216851…
0.7750;-1.759254990162490;-0.811820264425991;-0.880144275893867;-1.761122223529840;-1.618109809993920;-1.954061576184180;-1.834811175618540;-1.730633819974990;-1.760853445748010;-1.794306734492610;-2.471761566587470;-2.180191793778150;-1.796772943782050;-2.182350070533670;-1.900331346218270;-1.734457842638880;-0.679566236664307;-0.830003221478569;-1.413995373808560;-0.849937396236506;-2.703574091…
0.7763;-2.012844084556860;-0.863843422830150;-0.808137278308666;-1.680132253482110;-1.550203085516960;-1.779107890356410;-1.867722767729530;-1.824481440907230;-1.872306631768420;-1.749036742363300;-2.463930471310990;-2.147529481567290;-1.868411457312940;-2.210912503922270;-1.881518685582610;-1.683633564044030;-0.775032915461754;-1.005413900858320;-1.369221729102380;-0.839576219295146;-2.622606949…
0.7775;-2.245540239355090;-0.903808220599063;-0.733679150023695;-1.569578159080120;-1.463377444020320;-1.581085256830930;-1.892470802258420;-1.872921717880800;-1.971066984808450;-1.701824777754160;-2.414371894663140;-2.078806583935330;-1.884535454423930;-2.220123289357380;-1.828224871766020;-1.596070248266200;-0.853357797316549;-1.171414872908700;-1.315977144074310;-0.811686999315371;-2.490278982…
0.7788;-2.450348572557960;-0.931763387961094;-0.660621702795698;-1.435320676382480;-1.362629389076420;-1.368916658147730;-1.909897613401260;-1.875968104395030;-2.054917780000000;-1.656102038075380;-2.327125083146580;-1.978262934972960;-1.845896789879460;-2.211055427648840;-1.744378294498010;-1.476479271700550;-0.912879769035278;-1.323387700868570;-1.257629289104410;-0.768477567294637;-2.313315638…
0.7800;-2.621192772247600;-0.948132312877993;-0.592698167890779;-1.284016702260550;-1.253350612781360;-1.151940613876630;-1.920988049733240;-1.835249463817730;-2.122088275039250;-1.615143210144040;-2.207488435000890;-1.851202549191390;-1.755235284112850;-2.185342481719670;-1.634941775918190;-1.330675974812860;-0.952577860717375;-1.457128940216380;-1.197636962688780;-0.712654049875366;-2.099953185…
0.7813;-2.753136778550710;-0.953695736576063;-0.533383171067710;-1.122866938741650;-1.141125991925090;-0.939564602975576;-1.926833510475830;-1.753943501603200;-2.171318624556750;-1.581940166256480;-2.061813310639780;-1.703795551925400;-1.617174358072860;-2.145118601891560;-1.505722713775470;-1.165362253714440;-0.972107225544142;-1.569004685636360;-1.139417630755280;-0.647320986170309;-1.859633438…
0.7825;-2.842564936088950;-0.949561852408795;-0.485761250291318;-0.959343742561557;-1.031525723322610;-0.740916072392594;-1.928592324190540;-1.636652606421820;-2.201905898560140;-1.559085665444590;-1.897261425905560;-1.542849305194610;-1.438047049413220;-2.092939770031330;-1.363152908586870;-0.987877062574307;-0.971810174458427;-1.656084445993970;-1.086216075233690;-0.575866981425268;-1.602655049…
0.7838;-2.887314097196760;-0.937124641396066;-0.452408893620962;-0.800909172168163;-0.929899011632245;-0.564503583901926;-1.927447418705760;-1.489226579580040;-2.213729294516790;-1.548671292617410;-1.721535032914790;-1.375556806258600;-1.225658674303710;-2.031688798012860;-1.214046047892280;-0.805923773893568;-0.952701656118757;-1.716249209660600;-1.040979124724920;-0.501839843960763;-1.339793618…
0.7850;-2.886752836805480;-0.918011686692470;-0.435294716128011;-0.654733629893421;-0.841176656010115;-0.417900343366720;-1.924562334877190;-1.318538738094100;-2.207253385415340;-1.552203434172790;-1.542589879386270;-1.209231199754020;-0.988994738686597;-1.964467256408890;-1.065341611982430;-0.627284182736320;-0.916429554204065;-1.748269528575740;-1.006241325757010;-0.428815553085045;-1.081904002…
0.7863;-2.841804806325520;-0.894023102246107;-0.435701845100021;-0.527425540057179;-0.769689561122804;-0.307461642338577;-1.921036762031360;-1.132223683166430;-2.183509075727890;-1.570540523623020;-1.368341342097800;-1.051035749392380;-0.737884767034079;-1.894478090399550;-0.923844457769505;-0.459529449602719;-0.865211164984781;-1.751850570130050;-0.984026111942850;-0.360265683763708;-0.839518922…
0.7875;-2.754915241223710;-0.867063581497903;-0.454175837358339;-0.424782159338125;-0.719009624065321;-0.238086635595652;-1.917862924603500;-0.938386571899978;-2.144052822624600;-1.603854114627970;-1.206374170641330;-0.907718841966337;-0.482634419248690;-1.824903184640230;-0.795969514599561;-0.309738437108428;-0.801748176621082;-1.727642331507350;-0.975766529612103;-0.299428061500823;-0.622458194…
0.7888;-2.629961658220300;-0.839069906054524;-0.490500524676617;-0.351570878251401;-0.691818638283950;-0.213033398703748;-1.915884316058330;-0.745294935706939;-2.090905587336850;-1.651615568230100;-1.063665976017080;-0.785363526331081;-0.233639528330819;-1.758780531374840;-0.687500877191596;-0.184233704339872;-0.729123353055355;-1.677214545870530;-0.982248881572775;-0.249185423431233;-0.439462787…
0.7900;-2.472111752654540;-0.811936533535739;-0.543703111169684;-0.311349261110713;-0.689809848828527;-0.233794383997082;-1.915758427322300;-0.561064867432396;-2.026473865886670;-1.712609286491760;-0.946333978963564;-0.689160712297152;-0.000996453126661;-1.698885889648740;-0.603374105270703;-0.088344885774513;-0.650682884304430;-1.602997182716760;-1.003581771853790;-0.211956701535476;-0.297867220…
0.7913;-2.287633383489590;-0.787442086069364;-0.612088686061819;-0.306330629343189;-0.713625648453389;-0.300037262865962;-1.917925213338780;-0.393353684726454;-1.953455955878800;-1.784972496179930;-0.859413628145112;-0.623214461825087;0.205876635544170;-1.647623856145040;-0.547489754088187;-0.026208304068674;-0.569908963162002;-1.508188793130950;-1.039192012702480;-0.189605207388038;-0.2033227132…
0.7925;-2.083663284416180;-0.767179659264122;-0.693303127386119;-0.337300280956894;-0.762833672816489;-0.409613768007133;-1.922583045446860;-0.249070941317529;-1.874737291813910;-1.866260599159070;-0.806676552733852;-0.590386794164194;0.378593251539441;-1.606933068346520;-0.522565096021430;-0.000610452785331;-0.490287559246718;-1.396636212814610;-1.087847746743840;-0.183367475433894;-0.1595818911…
0.7938;-1.867942733448570;-0.752493838207470;-0.784422213446095;-0.403585529795192;-0.835942263743316;-0.558636615814231;-1.929673778010840;-0.134118910547843;-1.793279178766460;-1.953536087354090;-0.790493976850201;-0.592188106886691;0.510113485585669;-1.578209805809770;-0.530029683328802;-0.012881457230335;-0.415176567989337;-1.272690259546370;-1.147708001536770;-0.193805808013703;-0.1683537314…
0.7950;-1.648529793526260;-0.744427123353532;-0.882063678825061;-0.503080718389804;-0.930454937985992;-0.741622003296938;-1.938878294758440;-0.053172449046654;-1.712005540704580;-2.043478013368870;-0.811750240353957;-0.628717717395932;0.595008338888526;-1.562253542596940;-0.569968877131932;-0.062842829615384;-0.347679502860608;-1.141043003282770;-1.216396788970220;-0.220786670028177;-0.2292349296…
0.7963;-1.433498817789390;-0.743678134575454;-0.982517991937583;-0.632326285545197;-1.042962147387620;-0.951692656055230;-1.949623494133360;-0.009506533785540;-1.633692359633690;-2.132508073504630;-0.869809478484590;-0.698657211833573;0.629663451425958;-1.559237066626870;-0.641117764446731;-0.148811853967926;-0.290529666011730;-1.006552906813510;-1.291098843194670;-0.263486045392712;-0.3397210285…
0.7975;-1.230638601876100;-0.750573492924115;-1.081892822070980;-0.786638933387509;-1.169267282581300;-1.180834070497210;-1.961101151761310;-0.004877846615436;-1.560864318701920;-2.216928564548990;-0.962536839165569;-0.799317328027932;0.612414476254422;-1.568702684647410;-0.740906051977361;-0.267662844941587;-0.245989278853425;-0.874064595777612;-1.368673201072010;-0.320421760171366;-0.4952976388…
0.7988;-1.047160786005380;-0.765054703421889;-1.176265529459110;-0.960288015575092;-1.304542605345960;-1.420194540829190;-1.972298506479650;-0.039464654735902;-1.495702794914130;-2.293066875896570;-1.086373882613300;-0.926737078513307;0.543608953970244;-1.589584848437090;-0.865552625224746;-0.414943390517332;-0.215767408451792;-0.748230188376276;-1.445780094576990;-0.389511668337719;-0.6896089981…
0.8000;-0.889429821303884;-0.786680713010177;-1.261837584329880;-1.146711530191690;-1.443509644649030;-1.660417860660810;-1.982039793960930;-0.111866988143035;-1.439968799310840;-2.357420809024010;-1.236466036579010;-1.075831814635940;0.425592351804022;-1.620258336863050;-1.010206570010910;-0.585041578344613;-0.200959739294899;-0.633338984860634;-1.519016063488010;-0.468155536239421;-0.9146980925…
;-0.762725022903219;-0.814646135191718;-1.335084643583400;-1.338763613928390;-1.580637606589000;-1.891996294993280;-1.989037327334960;-0.219166819909764;-1.394943762160750;-2.406798892931730;-1.406838207841150;-1.240585015184380;0.262618824486553;-1.658609970502180;-1.169129652414390;-0.771398200079313;-0.202012361293743;-0.533161900129737;-1.585051831179670;-0.553337488403420;-1.161309706380320;…
;-0.671043987434728;-0.847814451076152;-1.392896122219020;-1.528984255391500;-1.710352577988010;-2.105630575508330;-1.991950127955930;-0.357045688080507;-1.361390245505460;-2.438449994925670;-1.590612929106060;-1.414276825446970;0.060690096197073;-1.702130773175180;-1.335913620797920;-0.966756116442010;-0.218710801758211;-0.450816358731915;-1.640767344675510;-0.641745025190553;-1.419245194786960;…
;-0.616955035131830;-0.884764840137972;-1.432698499717440;-1.709881113175690;-1.827249790155280;-2.292583315257830;-1.989447582366540;-0.519955038297470;-1.339533783366920;-2.450176912033530;-1.780263812708020;-1.589740848527740;-0.172671447070972;-1.748024571785430;-1.503724299870350;-1.163437427432450;-0.250194540078748;-0.388656511008433;-1.683378486795690;-0.729899921014005;-1.677755602585480…
;-0.601504434301632;-0.923850689330233;-1.452557282201250;-1.874212862899360;-1.926300979423470;-2.445012392848910;-1.980275187030970;-0.701332591103852;-1.329066149816180;-2.440429255020190;-1.967895650155420;-1.759639472086330;-0.428706898216349;-1.793328284459100;-1.665563347275410;-1.353637894298400;-0.294996236983766;-0.348192621695761;-1.710550327197850;-0.814295780943731;-1.925958083483960…
;-0.624182057816184;-0.963267310746200;-1.451253464841860;-2.015263430248000;-2.003048944620030;-2.556271532964570;-1.963319177853680;-0.893856321272290;-1.329169478462880;-2.408371772505350;-2.145541301076880;-1.916747164768990;-0.697751477928049;-1.835038632595030;-1.814537775892440;-1.529727265409220;-0.351103929137687;-0.330042368082671;-1.720492365507820;-0.891536697276293;-2.153259492839750…
;-0.682946877379837;-1.001125997458070;-1.428331456558170;-2.127096812613580;-2.053781761405250;-2.621166501210340;-1.937666756181320;-1.089726249826740;-1.338559839792650;-2.353925264550830;-2.305464622661320;-2.054230746297180;-0.969599194546972;-1.870239764706880;-1.944126938846980;-1.684543821860290;-0.416043537392037;-0.333915598584651;-1.712031990637710;-0.958471342140924;-2.349770579231520…
;-0.774311389813781;-1.035531282557260;-1.384116677702760;-2.204782940061570;-2.075679769749450;-2.636157002843300;-1.902658736312300;-1.280963256543970;-1.355548157315920;-2.277778356297640;-2.440458165872170;-2.165915652680010;-1.233887734924170;-1.896226317007150;-2.048436660622180;-1.811671608813820;-0.486978264049003;-0.358632885649389;-1.684663293582920;-1.012316994549750;-2.506694407944480…
;-0.893481764443307;-1.064658148342970;-1.319702351644010;-2.244586130315180;-2.066929399981340;-2.599496463766760;-1.857931756288890;-1.459713566864490;-1.378115734400080;-2.181369593327350;-2.544124258352930;-2.246527689631400;-1.480489070841650;-1.910616748385440;-2.122430600848360;-1.905689449769090;-0.560820850732048;-0.402177004974569;-1.638569389883370;-1.050768443110990;-2.616673514242390…
;-1.034548286611310;-1.086825972380190;-1.236906314676490;-2.244109091111050;-2.026799128891210;-2.511304282321970;-1.803447701004760;-1.618547466124250;-1.404001187163050;-2.066840531466120;-2.611128438317190;-2.291900674202660;-1.699891090426470;-1.911452343862930;-2.162129755732960;-1.962381923839330;-0.634354257776889;-0.461775321224646;-1.574617494194380;-1.072087400192120;-2.674081801076300…
;-1.190718647073430;-1.100566198893330;-1.138199898869890;-2.202387064589630;-1.955674321783680;-2.373567752767410;-1.739508653666380;-1.750741126316970;-1.430795246693760;-1.936961674838470;-2.637415011658580;-2.299141670417060;-1.883555931752350;-1.897278032160120;-2.164772208003360;-1.978903975164930;-0.704356112570618;-0.534009981333561;-1.494327101485910;-1.075168949124540;-2.675249341059400…
;-1.354584894672250;-1.104681072448480;-1.026612035075370;-2.119928545845090;-1.855049353652070;-2.190073559310980;-1.666756470980870;-1.850531155602380;-1.456039714400670;-1.795034213358720;-2.620375765433100;-2.266747186043450;-2.024241579160730;-1.867202052849350;-2.128926781486280;-1.953892656185670;-0.767722241762810;-0.614951835134706;-1.399812721416010;-1.059582557652760;-2.618610947885220…
;-1.518413524561400;-1.098291233888510;-0.905612628834305;-1.998700983940140;-1.727477128834910;-1.966271422652690;-1.586156909645720;-1.913332551990890;-1.477326824773010;-1.644771469153390;-2.558964549483700;-2.194665660542360;-2.116274653190560;-1.820932482172250;-2.054556066112160;-1.887521606321140;-0.821584724416438;-0.700313155534974;-1.293703627259380;-1.025586274908850;-2.504772520779580…
;-1.674447282331990;-1.080870516940240;-0.778979960319794;-1.842061916890210;-1.576477846797600;-1.709075054069000;-1.498969054589570;-1.935912116138610;-1.492395370158990;-1.490164734841480;-2.453752479437920;-2.084303758096310;-2.155764142569040;-1.758789636101760;-1.943026256945010;-1.781496151301090;-0.863420159510164;-0.785613554336852;-1.179043959272230;-0.974113840797719;-2.336492569813930…
;-1.815206852802100;-1.052266857184170;-0.650657356778663;-1.654638026800600;-1.406410511343930;-1.426607939014420;-1.406701557162700;-1.916511012860640;-1.499220144738800;-1.335338743929490;-2.306920847259870;-1.938476274133380;-2.140748029583820;-1.681694369437670;-1.797063307710500;-1.638989284817110;-0.891144225167404;-0.866353009507522;-1.059177228825900;-0.906735529418036;-2.118579826752230…
;-1.933780667576170;-1.012708796813040;-0.524604690290070;-1.442156554608540;-1.222312177786480;-1.127903546518390;-1.311057837498890;-1.854912022256400;-1.496091553755080;-1.184402336863640;-2.122191358157930;-1.761301747834790;-2.071267269179280;-1.591133233782590;-1.620656968913840;-1.464521161246030;-0.903189119522862;-0.938185645027601;-0.937619796451079;-0.825594575316327;-1.857711273335110…
;-2.024091593984890;-0.962797616163223;-0.404650356403064;-1.211235311596890;-1.029711212715800;-0.822571270026434;-1.213872900155440;-1.752449032320240;-1.481682607254690;-1.041299975727490;-1.904695930367690;-1.558048038226550;-1.949364308537140;-1.489102299616070;-1.418916302623250;-1.263786977742370;-0.898561108818924;-0.997087843798255;-0.817928244809883;-0.733321955465221;-1.562178121611160…
;-2.081130242423160;-0.903485637112481;-0.294349275986844;-0.969139090965085;-0.834421852840439;-0.520440687584440;-1.117044726387410;-1.611958424217350;-1.455100971504850;-0.909669636936973;-1.660790866871710;-1.334934078570090;-1.779006176718210;-1.378032154457690;-1.197882166724530;-1.043440153138640;-0.876876147807753;-1.039514439518100;-0.703565735039437;-0.632933092186335;-1.241570110494720…
;-2.101146015648420;-0.836041715818890;-0.196852137933382;-0.723511552652060;-0.642328055878194;-0.231197537339891;-1.022463330209680;-1.437674115236260;-1.415924272608210;-0.792712301995421;-1.397822600327270;-1.098895699045150;-1.565935022136360;-1.260697145701560;-0.964303858594915;-0.810839432575021;-0.838372352342463;-1.062537127348610;-0.597772420978525;-0.527710672737625;-0.906410814875621…
;-2.081788759407140;-0.762005359479364;-0.114790592884948;-0.482092588906674;-0.459165012173659;0.035974885900760;-0.931940513855855;-1.235070089761680;-1.364217419232220;-0.693077787996124;-1.123854293216870;-0.857324742023545;-1.317451723606000;-1.140112346782370;-0.725388526411318;-0.573769893382736;-0.783898964240973;-1.063959840116460;-0.503444798317840;-0.421078222477453;-0.567758421796778;…
;-2.022195871066980;-0.683131251907273;-0.050182455020526;-0.252431756205322;-0.290306715881832;0.272735402126427;-0.847143163973762;-1.010656207100800;-1.300531320817030;-0.612771019609351;-0.847364228726852;-0.617791645318906;-1.042140753373680;-1.019422006800660;-0.488533032838317;-0.340148752164578;-0.714882324753674;-1.042406634140380;-0.423028483333414;-0.316469315985809;-0.236787582386492;…
;-1.923021885502560;-0.601326252237821;-0.004360200832269;-0.041608560907220;-0.140567680884593;0.471892872076331;-0.769532629372349;-0.771734855463837;-1.225883012640600;-0.553082059626140;-0.576928068594226;-0.387762208567640;-0.749546730468416;-0.901783422575662;-0.261048637290466;-0.117727348641517;-0.633270234594553;-0.997378594985091;-0.358428361371928;-0.217197385207130;0.075631510705437;-…
;-1.786409794095690;-0.518581142307249;0.022074808255477;0.144029811512649;-0.014026256327168;0.627670753172696;-0.700312346369208;-0.526127539443076;-1.141717851106250;-0.514542320186294;-0.320897636242582;-0.174319370904485;-0.449814969694718;-0.790250268238273;-0.049889111423928;0.086199296793728;-0.541456890594655;-0.929277383801344;-0.310939348088857;-0.126331002312530;0.359340747000154;-1.1…
;-1.615905579731340;-0.436899540922918;0.029270890431603;0.299103345191707;0.086123901123274;0.735918310585491;-0.640385457306304;-0.281881668882206;-1.049855101845740;-0.496908411488680;-0.087088898253924;0.016099481668027;-0.153309723085213;-0.687659431665402;0.138607290241121;0.265064375181424;-0.442191314253875;-0.839394268934215;-0.281200198903909;-0.046579270201030;0.605273036748426;-0.6834…
;-1.416319589927640;-0.358226471949525;0.018116892799664;0.419397662247077;0.157688756416384;0.794260559666908;-0.590323728325697;-0.046968613514911;-0.952418888415190;-0.499174082897706;0.117508714270251;0.177939864689465;0.129775328033395;-0.596525322101379;0.298952191641848;0.413272486776434;-0.338472796361213;-0.729864790723388;-0.269171913549537;0.019808465905002;0.805788446027947;-0.2008251…
;-1.193540351276480;-0.284379065737525;-0.009794180483266;0.502018544269981;0.199551079277029;0.802181383080162;-0.550348632158331;0.171015525541522;-0.851757066210909;-0.519609703884041;0.286990533336374;0.306733438237933;0.389799475428101;-0.518945406266197;0.426708954052406;0.526405199172343;-0.233437357764184;-0.603590549905190;-0.274141347461890;0.071124956088993;0.954955200536494;0.26735151…
;-0.954308190877115;-0.216981797113585;-0.052227301395260;0.545496631025325;0.211707170712858;0.761036847397054;-0.520325023342454;0.365135024295906;-0.750351098037963;-0.555827753751710;0.416752778532578;0.399259739780997;0.618035710785492;-0.456520387411256;0.518654491554851;0.601381528078042;-0.130239553789106;-0.464130941975674;-0.294749704239841;0.106266523056323;1.048765459480260;0.70542348…
;-0.705957517974478;-0.157408527733606;-0.106390953711696;0.549838325084871;0.195261951408841;0.673998430615202;-0.499767393575096;0.529374624750914;-0.650720402403486;-0.604871877326164;0.503658727145523;0.453660616389423;0.806996067172374;-0.410291969992610;0.572895057531875;0.636567659360384;-0.031934106061545;-0.315568919409910;-0.329044688506563;0.124771593240466;1.085278328292960;1.09886338…
;-0.456137770146564;-0.106733426744974;-0.169042913566870;0.516520979885944;0.152382792883893;0.545928551747457;-0.487858261624175;0.658864655102185;-0.555324897838673;-0.663326252979616;0.546149125837265;0.469503384645772;0.950709265792310;-0.380700576260289;0.588931787200225;0.631832170160110;0.058638186029157;-0.162355979587326;-0.374554279092251;0.126835083111190;1.064685376034230;1.434811331…
;-0.212523782886691;-0.065692580638753;-0.236612444793077;0.448432580120846;0.086214008786347;0.383193354841887;-0.483477848637893;0.750062581383420;-0.466469562926236;-0.727441330724551;0.544293235811105;0.447790701381308;1.044940235930940;-0.367564725982409;0.567673717945461;0.588545054072466;0.138956015014712;-0.009142476218457;-0.428379355209384;0.113298344238261;0.989296839407149;1.702553001…
;0.017473338225793;-0.034657761290800;-0.305334540645967;0.349758263389173;0.000755378126863;0.193420039166828;-0.485243843450616;0.800884066793532;-0.386214770770432;-0.793271438840431;0.499779160103966;0.390917135932771;1.087343346999950;-0.370083072022481;0.511398042372583;0.509520930951794;0.206910744778306;0.139400024632367;-0.487301779741699;0.085615240362816;0.863449620022009;1.89391615443…
;0.226983881397484;-0.013623408140965;-0.371391436608694;0.225818090434558;-0.099290612657919;-0.014791941059538;-0.491559791072457;0.810778547084873;-0.316295942391183;-0.856819336456751;0.415844345654582;0.302574406356960;1.077543764332700;-0.386859309649951;0.423659380419029;0.398908848168399;0.260883818831258;0.278757309539023;-0.547904018626986;0.045795735075317;0.693341008730496;2.003570960…
;0.409935305324396;-0.002207420937702;-0.431056347472960;0.082862351442666;-0.208697002572068;-0.232194824518765;-0.500670437559997;0.780746455637615;-0.258055703958396;-0.914182529091056;0.297149321612936;0.187609098394893;1.017144111444180;-0.415949358343788;0.309151780400290;0.262032986639735;0.299805605340625;0.404744967372713;-0.606695966623639;-0.003670901288286;0.486794701826958;2.02922275…
;0.561276635761626;0.000334121882304;-0.480834261291943;-0.072167691195586;-0.321909378198535;-0.449239414338986;-0.510722216014908;0.713297483396530;-0.212391243161071;-0.961696089722021;0.149599767531071;0.051838365794199;0.909656474261460;-0.454929380012021;0.173528893181034;0.105190315427873;0.323193559645155;0.513667978600800;-0.660244385909446;-0.059910500767454;0.252968020559669;1.97169020…
;0.677163270835367;-0.004921304533308;-0.517594670434270;-0.231904441714296;-0.433254382033185;-0.656431862955804;-0.519826945079917;0.612351550982701;-0.179718960682430;-0.996066849721705;-0.019876169514601;-0.098169433281251;0.760362604147649;-0.500982389163928;0.023189259739670;-0.064587248689274;0.331168330038910;0.602461259749025;-0.705300278040277;-0.119772678273599;0.002011237856824;1.8348…
;0.755095562290611;-0.016603614003745;-0.538691348548459;-0.388833895129589;-0.537152051677593;-0.844687059099785;-0.526126730913715;0.483086399045861;-0.159957825774119;-1.014494131156460;-0.203586845697569;-0.255341018452727;0.576107869745510;-0.551000470094044;-0.134965128660247;-0.239797364953706;0.324447234013747;0.668805778446498;-0.738919613951469;-0.179949948458629;-0.255308492513054;1.62…
;0.794006348555784;-0.033102354250855;-0.542064698587065;-0.535580226432598;-0.628324244847128;-1.005665511003270;-0.527858020954780;0.331737762364507;-0.152532096665658;-1.014772659930410;-0.393362711033776;-0.412362349900107;0.365036981371054;-0.601698974337837;-0.293787935702475;-0.412748712230739;0.304315368976420;0.711215853716090;-0.758573118578333;-0.237103060841294;-0.508004950567655;1.35…
;0.794294581383656;-0.052628405984211;-0.526322798196458;-0.665184307628508;-0.701991580333497;-1.132081325668600;-0.523412759087352;0.165359891990490;-0.156393289681600;-0.995373903895699;-0.580858015007220;-0.561951053120996;0.136281669262092;-0.649738549662478;-0.446155626291969;-0.575848989280080;0.272575462460164;0.729094407799981;-0.762241207403282;-0.287988075329804;-0.745278055880647;1.02…
;0.757804230902143;-0.073282870735140;-0.490798035591571;-0.771365706505846;-0.754051767713600;-1.217970052153960;-0.511394647989997;-0.008444342133915;-0.170060510569253;-0.955502810255656;-0.757857662307604;-0.697127223836129;-0.100387749511938;-0.691850469201004;-0.585232810672316;-0.721888896481156;0.231478367608831;0.722754193346735;-0.748490677967190;-0.329580579757416;-0.956911895307053;0.…
;0.687749686446184;-0.093130559580735;-0.435577122991736;-0.848758404453899;-0.781232894405422;-1.258906727539800;-0.490668647043638;-0.181813447068487;-0.191677531676817;-0.895127767126148;-0.916578167482665;-0.811472796239241;-0.334933693834650;-0.724960511476014;-0.704726064522579;-0.844311706348842;0.183636825764026;0.693404338325900;-0.716530367816078;-0.359192487393431;-1.133651279568150;0.…
;0.588590803540069;-0.110275284394212;-0.361503244552617;-0.893111520664207;-0.781216151789448;-1.252166369988570;-0.460402026065192;-0.346926400461139;-0.219084342282938;-0.814982567292964;-1.049951934496100;-0.899370063313801;-0.557431528504978;-0.746306616503365;-0.799116964412200;-0.937458582849607;0.131925719465940;0.643102881227929;-0.666243698009574;-0.374577058890048;-1.267543294644030;-0…
;0.465862506475278;-0.122934052984565;-0.270150095039698;-0.901447702730547;-0.752723571987130;-1.196821329867550;-0.420095549305792;-0.496299582257844;-0.249900347554043;-0.716540175503086;-1.151884715200440;-0.956210680406713;-0.758444407479730;-0.753545724898425;-0.863865874006323;-0.996780697249506;0.079372510739335;0.574677256625986;-0.598196806934998;-0.374018169039681;-1.352231527793850;-0…
;0.325965393809532;-0.129507277373576;-0.163768566209510;-0.872173470735486;-0.695567580590522;-1.093772251039780;-0.369603668364312;-0.623070445907812;-0.281615968427312;-0.601959154647791;-1.217477066812270;-0.978567540048174;-0.929378781668949;-0.744845590606914;-0.895579123309442;-1.019010384565880;0.029041895914918;0.491615886256273;-0.513621810089674;-0.356400369675172;-1.383192283385930;-0…
;0.175925087867404;-0.128642230756546;-0.045207823455425;-0.805137608279693;-0.610660515927438;-0.945711817413707;-0.309142942770771;-0.721257395477145;-0.311689113467667;-0.474004643044026;-1.243201911592580;-0.964323242106916;-1.062807410058070;-0.718957923946797;-0.892133589811925;-1.002285062742560;-0.016081091269615;0.397935094320481;-0.414375567864042;-0.321256967079561;-1.357904127002350;-…
;0.023129103749974;-0.119287244865276;0.082186538360370;-0.701635615473487;-0.499983682570801;-0.757022877609579;-0.239288271031463;-0.785986271666661;-0.337642856970114;-0.335946740329909;-1.227031861689210;-0.912750449993371;-1.152748002722640;-0.675269942689270;-0.852754243530125;-0.946219347334506;-0.053205238063677;0.298026464013466;-0.302875184905753;-0.268794115489074;-1.275944456177730;-1…
;-0.124949236522991;-0.100734518088996;0.214693702787065;-0.564360216433760;-0.366516951235327;-0.533614872883342;-0.160956896434913;-0.813675112140693;-0.357160658620523;-0.191440007616763;-1.168511749117660;-0.824541156320259;-1.194887330607490;-0.613832250035645;-0.778041885479662;-0.851922665592320;-0.079840376048474;0.196490452045345;-0.182012285657800;-0.199889803643269;-1.139009407835120;-…
;-0.261029889438146;-0.072649876663577;0.348353897385420;-0.397299881630657;-0.214131343888907;-0.282704661948720;-0.075380546368935;-0.802170388842138;-0.368175587383233;-0.044388490246324;-1.068773733673330;-0.701783711178746;-1.186742679476990;-0.535361878203053;-0.669950042074533;-0.721961629067265;-0.093893718076671;0.097962551876700;-0.055048892456223;-0.116067548040510;-0.950856165596967;-…
;-0.378298140124156;-0.035088359134056;0.479114808386358;-0.205589214907228;-0.047448405139019;-0.012549770127574;0.015933538369223;-0.750829684111216;-0.368950256315153;0.101198787710049;-0.930494398496315;-0.547888331693136;-1.127754824893740;-0.441220291309687;-0.531711747871250;-0.560268396472849;-0.093751739630643;0.006938530314600;0.074501544777214;-0.019445565358251;-0.717169508477381;-1.8…
;-0.470659856964190;0.011504956687047;0.602982792746548;0.004683198594342;0.128328593717310;0.267856266234877;0.111251542735904;-0.660547693290015;-0.358144526199588;0.241356540352453;-0.757795329010553;-0.367463657769561;-1.019309186293980;-0.333367090226831;-0.367718726283988;-0.371998190420973;-0.078344538051937;-0.072394747000506;0.203003773822899;0.087336868762543;-0.445357142119509;-1.80059…
;-0.532970794143980;0.066308922717215;0.716173267103269;0.226702346098647;0.307605502843118;0.549115479978418;0.208670488152797;-0.533724477892480;-0.334868476976355;0.372310643990839;-0.556090730831360;-0.166148689135607;-0.864684402442382;-0.214291070421078;-0.183357214457732;-0.163340966425855;-0.047190210198130;-0.136316632682776;0.326836288200225;0.201213300850578;-0.144280894447575;-1.69658…
;-0.561231677193255;0.128154604131080;0.815254580105400;0.453181326405214;0.484603243860892;0.821772061078395;0.306182305086970;-0.374176983957696;-0.298718656439142;0.490618763345865;-0.331887589932835;0.049593928438354;-0.668930175004010;-0.086921123624068;0.015193694050136;0.058706088399586;-0.000417477689790;-0.181712355996286;0.442527675306494;0.318800882332736;0.176066822477125;-1.515883849…
;-0.552741946609064;0.195566902401903;0.897279817336820;0.676633485443328;0.653571347174047;1.076661497593590;0.401742494105695;-0.186996924787016;-0.249796185959440;0.593298871693310;-0.092545638058722;0.272715865748741;-0.438678773616553;0.045479778890022;0.221193877583695;0.286597084978264;0.061234465278385;-0.206189878731040;0.546888449682424;0.436524075942576;0.504929845518693;-1.26454438283…
;-0.506206395019496;0.266818078298432;0.959901355502808;0.889652114779165;0.809001281660213;1.305249685375960;0.493341089068408;0.021639862892114;-0.188705933233826;0.677940763388304;0.153994107986173;0.495843738264122;-0.181897012088967;0.179433650259626;0.427595701052203;0.512517651023679;0.136439114446650;-0.208169622421064;0.637133101421785;0.550746807738618;0.831185267813840;-0.9512900862531…
;-0.421790494642153;0.339991309272146;1.001463569832920;1.085187378555120;0.945831780446844;1.499949700725490;0.579073480390464;0.244705620996919;-0.116536643685812;0.742796274054852;0.399502282846828;0.711552930598060;0.092412284838896;0.311375224016388;0.627309868709378;0.728676613218791;0.223328225566964;-0.186943698637704;0.710987388204877;0.657908232206304;1.143756246400130;-0.58717729746296…
;-0.301121952119494;0.413052040194211;1.021069885587440;1.256810192113380;1.059638630076590;1.654404616523620;0.657208575181758;0.474585829637236;-0.034822629495430;0.786844725518147;0.635764841890520;0.912644589841247;0.374548383211173;0.437783626565450;0.813473732396939;0.927598377849190;0.319558327767805;-0.142702354667119;0.766776441007577;0.754657072473960;1.432025469049390;-0.18518263751916…
;-0.147237911668910;0.483924571390039;1.018621316819740;1.398953208200270;1.146801902918400;1.763725837309500;0.726251782308336;0.703367391468934;0.054511681747866;0.809831048218862;0.854886348377753;1.092415552167250;0.654477816765029;0.555313049632213;0.979711985380569;1.102405085313140;0.422395868862690;-0.076526523893567;0.803490005737340;0.837979450261544;1.686233897677510;0.240282967911842;…
;0.035520799558994;0.550571082687583;0.994824712632512;1.507119876747800;1.204644364422080;1.824677922268780;0.785000417300288;0.923138944522012;0.149222362126654;0.812275045665579;1.049581804978340;1.244911124842690;0.922213036538731;0.660917457985693;1.120379856839010;1.247077857829210;0.528817898481671;0.009653389718179;0.820822060098780;0.905315248217183;1.897849716472660;0.673913297570523;0.…
;0.241665000188211;0.611070127481218;0.951170094485059;1.578053709358680;1.231535772443310;1.835802722920320;0.832589316136841;1.126291863373340;0.246829163492455;0.795451315653533;1.213446387240840;1.365151174383140;1.168190323565690;0.751964522231432;1.230779491496620;1.356687113489660;0.635624522426773;0.113131094364211;0.819183077034145;0.954658370880193;2.059893293595240;1.100079129806390;0.…
;0.464756749993549;0.663691562244537;0.889877680421512;1.609861353476020;1.226958988801660;1.797477823478040;0.868524722825072;1.305810409442790;0.344708124349756;0.761340417820395;1.341193237767840;1.449320861260890;1.383632683244790;0.826334310219531;1.307341139983070;1.427582970513660;0.739558837567479;0.230527702613107;0.799684307090331;0.984636801326768;2.167205418649360;1.503412833512700;1.…
;0.697646131177921;0.706964926696505;0.813816410777319;1.602084801946170;1.191535201535950;1.711906659590320;0.892704873754909;1.455539838205570;0.440190040600154;0.712552962268616;1.428850627090600;1.494918588783650;1.560883909220440;0.882498802781303;1.347762066636440;1.457538184691630;0.837429709536786;0.357920881746169;0.764094583243693;0.994569078879400;2.216648077668880;1.869383742179990;1.…
;0.932736589748790;0.739738474744459;0.726396962310913;1.555719958630800;1.127007048189130;1.583040221398940;0.905426139213098;1.570422056076310;0.530660957380591;0.652229353022643;1.473911240939530;1.500855262638140;1.693701002227880;0.919579006076048;1.351097655686790;1.445837806115770;0.926232601933904;0.490994950394990;0.714771275228746;0.984494715469091;2.207229505375200;2.184843036723590;1.…
;1.162268964386900;0.761226372099925;0.631443303743641;1.473180771800480;1.036179974274060;1.416432828429470;0.907374090981606;1.646689627888300;0.613660725826570;0.583918900424510;1.475428059250980;1.467500737950720;1.777493630795950;0.937377287340690;1.317801000162050;1.393311743193190;1.003263709046530;0.625206145030799;0.654568090426685;0.955177082035643;2.140148108905000;2.438517876897670;2.…
;1.378613445034690;0.771042003746893;0.533047749616980;1.358210164002880;0.922823707893516;1.219036999015460;0.899599436361893;1.682010533415180;0.686975727299516;0.511442866317447;1.434053184005280;1.396675301091610;1.809501285215690;0.936383528903076;1.249709217924070;1.302308601305750;1.066222879262640;0.755956655603828;0.586723381479813;0.908078392605540;2.018752972839380;2.621436292811300;2.…
;1.574558236738630;0.769215858786531;0.435415172153794;1.215740972838190;0.791537239582061;0.998944825050319;0.883479382021773;1.675577996636370;0.748722092096804;0.438746680906030;1.352017980654970;1.291586124139130;1.788901136798790;0.917754737110375;1.149976784928480;1.176611435905880;1.113301237247910;0.878770670560825;0.514733423533701;0.845307547249612;1.848421913452010;2.727266823391310;2.…
;1.743583699751910;0.756197072847661;0.342702508802407;1.051712012638350;0.647582117301396;0.765085402517333;0.860665642242102;1.628141879055110;0.797416121856101;0.369747038654342;1.233054960362270;1.156710758844290;1.716842275164990;0.883268813602658;1.022958233444270;1.021298341269680;1.143250012248540;0.989465587365188;0.442215724662676;0.769542707139867;1.636361320323140;2.752559983179050;2.…
;1.880111213882090;0.732838388637226;0.258859935407056;0.872846098686198;0.496690135936696;0.526889662255207;0.833020946938817;1.541980439323100;0.832029152706439;0.308179829169392;1.082263896427270;0.997631810346144;1.596404842898570;0.835254248682535;0.874044548318325;0.842552994649454;1.155427839574150;1.084311735721620;0.372767815088479;0.683931508120374;1.391335158514380;2.696882243430250;2.…
;1.979716959587220;0.700365006031325;0.187480039264263;0.686398361868169;0.344852545977408;0.293935308853414;0.802546487962631;1.420813614955690;0.852024744772265;0.257454885100031;0.905926682737308;0.820828856246997;1.432485501017530;0.776498484076451;0.709459418389501;0.647432290736813;1.149824687531780;1.160174421787140;0.309827127460940;0.591972734217990;1.123333354442270;2.562837200400850;2.…
;2.039302171993740;0.660328493451346;0.131661011091963;0.499884349414396;0.198098669825440;0.075585442025843;0.771303222330710;1.269661282125230;0.857376819710067;0.220523321645376;0.711277337600543;0.633435374694332;1.231613523013300;0.710138572329648;0.536023084892172;0.443599937281083;1.127061526899430;1.214632818898130;0.256537530725901;0.497384042557321;0.843192227500166;2.355972827109710;2.…
;2.057213133118760;0.614547585715535;0.093889291649426;0.320798203535309;0.062272269254333;-0.119365239665504;0.741330293635128;1.094652102307580;0.848568160270953;0.199762782012924;0.506235259008814;0.442969851141818;1.001704513096480;0.639538494613079;0.360892816348694;0.239036261001931;1.088365857403570;1.246071172856040;0.215627803788286;0.403960928566446;0.562181567870580;2.084577997759500;2…
;2.033306139340550;0.565038267426371;0.075946291448079;0.156331602681702;-0.057185854809186;-0.283022986830108;0.714564015754955;0.902790478083821;0.826569501037982;0.196885190030080;0.299111277978176;0.257051293635451;0.751761164717046;0.568158057020811;0.191289985475842;0.041735436150643;1.035524188791460;1.253738909872240;0.189306833293372;0.315432512319499;0.291574334796819;1.759375659934330;…
;1.968954834570630;0.513936009392881;0.078842795373050;0.013104124624712;-0.155440736805642;-0.408693421250437;0.692760877016004;0.701690735127977;0.792800234478147;0.212870683440953;0.098297182670771;0.083110057272056;0.491532522862790;0.499418643494079;0.034224285320077;-0.140598140988487;0.970813494923948;1.237777477986250;0.179179614174310;0.235319881563665;0.042215707973958;1.393123946980700…
;1.866999554054280;0.463413371726020;0.102783511247223;-0.103084751637407;-0.228443818786362;-0.491134270370130;0.677427874478527;0.499288862521228;0.749072487334265;0.247930319147380;-0.088049841883006;-0.071894870830758;0.231144811757491;0.436571240268694;-0.103774236974779;-0.300842565149340;0.896914475661464;1.199213062468710;0.186187255828489;0.166802627518645;-0.175891670668215;1.0001400325…
;1.731640597011280;0.415596395633002;0.147162965482647;-0.187472624270276;-0.273084273841427;-0.526752647443129;0.669763193277548;0.303542936399735;0.697520956740246;0.301498958950179;-0.252316037949750;-0.201741160044165;-0.019282021723837;0.382572041846395;-0.216904943731496;-0.432728875303211;0.816810143118469;1.139915638457840;0.210573193115818;0.112598863042052;-0.353970000343731;0.595764502…
;1.568279556657500;0.372483257068632;0.210592646894787;-0.236511937600338;-0.287305239822577;-0.513739305794922;0.670609817552439;0.122133697940488;0.640521410303942;0.372258508228610;-0.387721406278469;-0.301180652814471;-0.250017363484980;0.339970591459245;-0.300318499144371;-0.531078762668412;0.733673773397983;1.062526111168410;0.251876723303837;0.074863443326855;-0.484801157907337;0.195786332…
;1.383314898375140;0.335868534813354;0.290958025404408;-0.248001850828874;-0.270180455371229;-0.452134789970204;0.680424104104678;-0.037823351767276;0.580601130322141;0.458190444202708;-0.488580311105984;-0.366139802229899;-0.452087943333084;0.310814815947606;-0.350302330658853;-0.592000322458521;0.650750613357269;0.970354500455463;0.308953894447292;0.055108346374460;-0.563000951995824;-0.1841498…
;1.183899796883260;0.307276157708649;0.385502898116349;-0.221169265993504;-0.221948301106907;-0.343825087154337;0.699260679250148;-0.170043531482768;0.520344807255092;0.556655394607940;-0.550522097510002;-0.393875148327299;-0.617616778942072;0.296576531118532;-0.364422547883846;-0.613034280111417;0.571237894275356;0.867253204344584;0.380024704575180;0.054148247805575;-0.585222137190113;-0.5291320…
;0.977671727298915;0.287903664320219;0.490937492425495;-0.156696011118005;-0.144001887232201;-0.192467137788583;0.726774258485942;-0.269306395085976;0.462299461356132;0.664496465315109;-0.570662846023983;-0.383077715961175;-0.740120201624820;0.298100075485070;-0.341616924410616;-0.593245072965203;0.498167680399507;0.757470276918666;0.462744569689116;0.072073282769097;-0.550278429679724;-0.8255418…
;0.772464378684143;0.278579863285181;0.603565911643881;-0.056691225664227;-0.038835537776897;-0.003347288703646;0.762238176939023;-0.331648470979284;0.408881901252982;0.778162109557602;-0.547721150170665;-0.333922251300333;-0.814751776314813;0.315575728503400;-0.282235456649966;-0.533253353687951;0.434296877762794;0.645488345131682;0.554297111311626;0.108249871747098;-0.459184969512912;-1.0615678…
;0.576013079853690;0.279737353758489;0.719427855297030;0.075389914499414;0.090050265682582;0.216821640852261;0.804578608592894;-0.354508422028400;0.362292026654393;0.893843615491577;-0.482072891791162;-0.248059421094975;-0.838483996835127;0.348538527451283;-0.188027041265416;-0.435208809365982;0.382008366880898;0.535855254108481;0.651504527428029;0.161349344822544;-0.315114038538215;-1.2276507570…
;0.395665085675891;0.291400688108085;0.834449093052341;0.234877951246805;0.238281777391638;0.460156667696789;0.852422702379881;-0.336819527124723;0.324434971017985;1.007621785839840;-0.375742342979125;-0.128551373344694;-0.810221020665667;0.395892059298502;-0.062072886663591;-0.302704551275611;0.343226735006695;0.433012770689396;0.750951169228132;0.229402983058125;-0.123268215224641;-1.3168440124…
;0.238105781947200;0.313190278976097;0.944594934883854;0.416066289366485;0.400777525335370;0.717904314012446;0.904158225027397;-0.279046316670780;0.296854687498790;1.115617105764910;-0.232329452031917;0.020246698199581;-0.730838319353678;0.455955821242573;0.091330679423456;-0.140636617225440;0.319351503296410;0.341129688562850;0.849115478955412;0.309881060433760;0.109323622387971;-1.3250762836477…
;0.109111156985639;0.344341516938135;1.046020938552710;0.612426959085776;0.571940038218628;0.980772036766945;0.958001813278307;-0.183164200137678;0.280681130044091;1.214137647752880;-0.056875764946487;0.192854218544257;-0.603147871189619;0.526533867928320;0.266835402551488;0.044985753241684;0.311210093030562;0.263945465479509;0.942505180331618;0.399792563443018;0.374079072881778;-1.25130519529251…
;0.013335794348307;0.383738006307060;1.135215325879840;0.816856819449678;0.745866327537276;1.239278694611600;1.012072630318540;-0.052582960955402;0.276592683091134;1.299819143032900;0.144326023853254;0.382875437637008;-0.431790310305528;0.605001734633073;0.458243935187096;0.247271538769200;0.319032066499623;0.204630098070930;1.027790566247910;0.495801523926576;0.661192800747435;-1.097557117725650…
;-0.045855795905827;0.429957358979666;1.209128009245690;1.021944942256020;0.916569028973648;1.484110707202270;1.064468108527280;0.107982987735201;0.284794960109248;1.369752044232040;0.363971528993161;0.583243859644106;-0.223058165617706;0.688408065641950;0.658744457590915;0.458711957926420;0.342445428542139;0.165665329837496;1.101930892005660;0.594355347135104;0.960011837056742;-0.868851341655032…
;-0.066508419588974;0.481327609886646;1.265281717963520;1.220251171029470;1.078199769537090;1.706470456373820;1.113338539299190;0.292692759166504;0.305016542016968;1.421590985182170;0.594023702041895;0.786491307205980;0.015343119156493;0.773586992371174;0.861168055261488;0.671466802612765;0.380495002658379;0.148751520206606;1.162289238312330;0.691820161819517;1.259440898550370;-0.573011660564801;…
;-0.048141878080393;0.535992026793773;1.301861430319000;1.404585457376280;1.225266310192310;1.898403886324910;1.156957516858230;0.494798961473014;0.336521680555709;1.453642771805670;0.826020320725308;0.985031172291774;0.274587368899206;0.857277089935483;1.058259001731200;0.877662007933004;0.431682119009785;0.154743600729578;1.206731730602900;0.784618061005202;1.548362053820570;-0.220372622200882;…
;0.008238969992357;0.591979877053949;1.317779136497880;1.568277551152380;1.352835316358730;2.053095153947440;1.193785620350990;0.706901342868303;0.378139461317980;1.464929872165260;1.051397652716760;1.171444974450370;0.545062025442766;0.936242674158044;1.242947657714840;1.069687045071030;0.494024093545131;0.183618532740052;1.233707654026520;0.869361133581388;1.816052730658550;0.176608294185053;-0…
;0.100189709400298;0.647280583504670;1.312711849541300;1.705426970016830;1.456713222528040;2.165117511683440;1.222525187913630;0.921224735071392;0.428308412432448;1.455227281345790;1.261817381985740;1.338761345862360;0.816731990056178;1.007393257958500;1.408615655459060;1.240480844385600;0.565131270071610;0.234475581973729;1.242307747608630;0.942977398994333;2.052586356566170;0.603817760324331;0.…
;0.223925319524222;0.699918649067704;1.287111714044010;1.811123897619210;1.533598555730140;2.230631310504020;1.242164559357960;1.129911009330750;0.485135062228678;1.425071594354340;1.449483834307790;1.480716975261540;1.079519147158050;1.067897147378640;1.549343388005090;1.383795520621570;0.642298771750018;0.305569557607248;1.232298764795290;1.002824136874360;2.249200811923430;1.046015145744340;0.…
;0.374468525604430;0.748026749282541;1.242188012231490;1.881632738633570;1.581200221245290;2.247522022568200;1.252010700783340;1.325314217583380;0.546464497995814;1.375742105568560;1.607439049923000;1.591989841004560;1.323683169573010;1.115285414981230;1.660130553198560;1.494428142354840;0.722609586203603;0.394375949171589;1.204133226439430;1.046784629998710;2.398621290585060;1.487402443305520;1.…
;0.545841729256655;0.789914481536507;1.179861813851540;1.914531449787150;1.598317580405900;2.215473433494740;1.251709637402530;1.500287935275070;0.609960567100427;1.309214738576650;1.729824289811790;1.668396209456150;1.540189183905540;1.147542836926710;1.737081587855380;1.568412109099100;0.803045203344551;0.497685677930763;1.158934145153890;1.073344987787200;2.495326034545180;1.912213973456120;1.…
;0.731295149145448;0.824130420633869;1.102694934030330;1.908801413172380;1.584879610553550;2.135973568003670;1.241254586966600;1.648454062173550;0.673193002930258;1.228090562205890;1.812098067239980;1.707044322182170;1.721048393999380;1.163182809233750;1.777549222927310;1.603161308537910;0.880599750700228;0.611726019004332;1.098455346863480;1.081648461604620;2.535745662045170;2.305303582774550;1.…
;0.923562531045959;0.849515358450545;1.013795725032480;1.864864467760350;1.541941973481600;2.012253405584260;1.220982099527360;1.764442973083110;0.733728463588786;1.135501532189680;1.851202683007100;1.706439385695020;1.859618788020400;1.161303754259320;1.780231021347810;1.597562055884540;0.952393438070467;0.732303205969802;1.025018836869460;1.071525473738730;2.518389358913850;2.652707220385180;2.…
;1.115134839288350;0.865244888066434;0.916705010224915;1.784565708983400;1.471642368164670;1.849160924751890;1.191556867704220;1.844095929194330;0.789222257494176;1.034996880701550;1.845673412499430;1.666536337895610;1.950854555055360;1.141625079144920;1.745215540324260;1.552009796248700;1.015781137251390;0.854961349516790;0.941431434584842;1.043498430226450;2.443893950887730;2.942159786687370;2.…
;1.298541754355650;0.870859818610504;0.815266148500288;1.671102726693670;1.377116048984440;1.652975394924780;1.153946165278520;1.884622032037130;0.837507420329958;0.930414232658161;1.795686842806340;1.588738814777660;1.991494770853690;1.104501349717960;1.673976617306120;1.468389602125360;1.068452086190900;0.975151622110392;0.850883613547615;0.998761248008881;2.314994703032730;3.163546960537370;2.…
;1.466630594938220;0.866283273479034;0.713483775449788;1.528903989653630;1.262374810972270;1.431169028320080;1.109385091661020;1.884703677075450;0.876677821170986;0.825740043848832;1.703047282359250;1.475844701612570;1.980184225853180;1.050913996064890;1.569316162735250;1.350001544754910;1.108517018862160;1.088405209233010;0.756834109993064;0.939134377641764;2.136419487083760;3.309275250861980;2.…
;1.612832459538140;0.851823734694043;0.615376191208232;1.363461020739990;1.132154045333990;1.192125033284150;1.059333951459810;1.844546385439680;0.905162116231676;0.724964324532484;1.571112554157870;1.331940558996730;1.917521879317940;0.982440566506630;1.435257709691060;1.201433992576960;1.134579472075630;1.190503330383240;0.662884381661853;0.866996924556530;1.914710628159550;3.374546684490330;2.…
;1.731405924842860;0.828163753874600;0.524826642094974;1.181120769583900;0.991733609007472;0.944822705451348;1.005429200610060;1.765870995710360;0.921785632798565;0.631934825573043;1.404662733255740;1.162249012060880;1.806035218433740;0.901202284515713;1.276894770156630;1.028389731976340;1.145788591098570;1.277637710567790;0.572647385395585;0.785198245865490;1.657981219496490;3.357528202888840;2.…
;1.817649511123270;0.796334555115359;0.445438857965064;0.988846103041445;0.846739179848887;0.698501389970744;0.949429459584915;1.651848403149490;0.925817653211636;0.550215912178616;1.209717413854910;0.972934831946620;1.650081652849600;0.809791421504730;1.100199715028900;0.837471453464825;1.141871427257400;1.346555239853790;0.489615375267178;0.696952108215164;1.375614914023970;3.259409845581360;2.…
;1.868075288201550;0.757677292224171;0.380402144787690;0.793953532775799;0.702931443290667;0.462315893771834;0.893158137852409;1.506979246530400;0.917002079807075;0.482957226910600;0.993308829262128;0.770876871116334;1.455680860461570;0.711180754837595;0.911800353267897;0.635934542740747;1.123143469245110;1.394681179005940;0.417031489332238;0.605717117531694;1.077920103906430;3.084349991302470;2.…
;1.880537409763550;0.713792260866859;0.332371081760276;0.603838142455902;0.565990861459267;0.244996193026762;0.838444239037086;1.336923069108730;0.895570086219475;0.432776953520110;0.763219562272951;0.563414185674655;1.230284612190740;0.608618104521727;0.718732560479212;0.431416221069716;1.090496948800380;1.420216124868570;0.357769793789919;0.515067653269705;0.775750932646681;2.839310154873520;2.…
;1.854310989016560;0.666477871170129;0.303364427419996;0.425696138614953;0.441305914391001;0.054524069311369;0.787062936250802;1.148283438587990;0.862234071197395;0.401664047043820;0.527694655839271;0.358075547116322;0.982492949162092;0.505509596362481;0.528178149802175;0.231650873291882;1.045367284679840;1.422203003660180;0.314228196729750;0.428559934678290;0.480108708865350;2.533785944791700;2.…
;1.790118518734940;0.617661631829447;0.294687202619028;0.266255508894410;0.333772576813358;-0.102161362139149;0.740677535141920;0.948357225926636;0.818162990203488;0.390903200016449;0.295138652882506;0.162302095188268;0.721727581909987;0.405295844967150;0.347197673539147;0.044181874108114;0.989678851436329;1.400561569361320;0.288238235786822;0.349598091452042;0.201737970799684;2.179444625436160;1…
;1.690102939329560;0.569325759283271;0.306879110093133;0.131524926129622;0.247612398020639;-0.219418373236923;0.700784479675325;0.744857640340313;0.764939910419895;0.401025569827896;0.073808454522324;-0.016826883857045;0.457874957019598;0.311325653384448;0.182467995735760;-0.123919635201130;0.925772051744858;1.356089195740850;0.280995190247425;0.281305186839453;-0.049268342360463;1.78968316244330…
;1.557748406455740;0.523430283380987;0.339691504924484;0.026570305864607;0.186215885999161;-0.293108239459643;0.668663085215711;0.545621632972206;0.704503383446521;0.431787402097923;-0.128487101730672;-0.172855148871880;0.200912536147969;0.226732061211017;0.040034286386280;-0.266318767382254;0.856314397469887;1.290428106757750;0.293011280005154;0.226404036252996;-0.263840429136555;1.3791235371717…
;1.397751729169920;0.481836661627583;0.392094084365136;-0.044672659708266;0.152016976646457;-0.320744250215142;0.645331675727538;0.358312870751323;0.639074921984253;0.482177671947091;-0.304670355587645;-0.300188158778764;-0.039467584322251;0.154315617090633;-0.074914438791789;-0.377654004793356;0.784198932888516;1.206000530287140;0.324093912195605;0.187112376348858;-0.434266429692572;0.9630643883…
;1.215849255565140;0.446234934238445;0.462311353823309;-0.079543066729040;0.146403233051899;-0.301578735229004;0.631511732891026;0.190131624063671;0.571075462691486;0.550454772688035;-0.448650667916459;-0.394300409052683;-0.254223539452256;0.096439585175975;-0.158237955355267;-0.453738606128971;0.712433838528796;1.105914522427680;0.373350049316457;0.165056475773327;-0.554478234400763;0.5569095882…
;1.018605596879370;0.418077351087107;0.547887785151766;-0.076751195107788;0.169665120297221;-0.236625038590712;0.627601528356082;0.047542605127195;0.503034161469107;0.634211157716502;-0.555543977433674;-0.451903712145421;-0.435303364467169;0.054941410129388;-0.206998500787558;-0.491718728316588;0.644027411615577;0.993844337450481;0.439216832204014;0.161206653765037;-0.620277647720189;0.1755951260…
;0.813171947926963;0.398521178294410;0.645779456762536;-0.036423302154095;0.220986287690942;-0.128613775549058;0.633660507412655;-0.063968943351919;0.437493176397579;0.730463727443960;-0.621848306379061;-0.471070023804869;-0.575946778209933;0.031064171247075;-0.219569723588758;-0.490182205608571;0.581872806196837;0.873890167632289;0.519517632602817;0.175837402812517;-0.629494267402125;-0.16696437…
;0.607022846221169;0.388383049180493;0.752468900641690;0.039906690099560;0.298475305143066;0.018114886025574;0.649405415473618;-0.140103736862361;0.376912235468989;0.835766694904254;-0.645568974408774;-0.451304014465140;-0.670937845818139;0.025410976624723;-0.195696760488644;-0.449213683579359;0.528636926529579;0.750422814618943;0.611541765573355;0.208513915874256;-0.582068794518289;-0.4583890064…
;0.407680985506141;0.388106772802515;0.864098928629689;0.149358174624552;0.399237789308920;0.197778847415162;0.674218797623465;-0.177909800946026;0.323576755778495;0.946342720810161;-0.626289007488855;-0.393562389752601;-0.716799142987175;0.037924314542152;-0.136505062945299;-0.370393742690157;0.486657715377070;0.627919352160433;0.712145182100568;0.258105827217089;-0.480058118468794;-0.6882879293…
;0.222440135280229;0.397745972642207;0.976620414528232;0.287815161343746;0.519486372324806;0.403375347606035;0.707170061304133;-0.175892695551248;0.279513082789579;1.058227339651220;-0.565182094191743;-0.300218913272158;-0.711920247999572;0.067891332628669;-0.044457463484539;-0.256741703795709;0.457853781492092;0.510796081908987;0.817868603960203;0.322827928171134;-0.327561340399011;-0.8486380396…
;0.058096300715310;0.416962318844633;1.085948404425080;0.450083735047848;0.654684565055083;0.626947652630780;0.747048794560635;-0.134070546810830;0.246414073594901;1.167421140419720;-0.464967392032642;-0.174976103982255;-0.656615851260972;0.113974906804103;0.076739128199353;-0.112603913666434;0.443649875127359;0.403245072763375;0.925068792019429;0.400306555434334;-0.130568820763772;-0.93407324698…
;-0.079303012937654;0.445039463944693;1.188120539362370;0.630089816064035;0.799719296452246;0.859887260674886;0.792409500372846;-0.053971884868682;0.225577789177527;1.270043832867970;-0.329807483759998;-0.022726589670713;-0.553111386828278;0.174269248963661;0.222274137806233;0.056508625039435;0.444921149754867;0.309080333789900;1.030058012438040;0.487669310660216;0.103260741768505;-0.942073898522…
;-0.184682181157132;0.480912133031722;1.279451620633810;0.821109874712378;0.949095817913000;1.093260402716560;0.841626362328075;0.061423583301215;0.217861519038512;1.362484224949450;-0.165152792030750;0.150630983110009;-0.405456753422234;0.246377747443215;0.386415806275705;0.244127478144240;0.461958451353912;0.231599232483814;1.129246334132540;0.581654800260944;0.364887399051652;-0.87304963151244…
;-0.254125179400725;0.523209204040710;1.356678241834500;1.016026007411440;1.097147787737330;1.318146722423830;0.892956129652788;0.207799013323195;0.223652758676410;1.441540261195900;0.022462275795381;0.338414830197272;-0.219371324805928;0.327509799147464;0.562729082006635;0.443071327600584;0.494456076059036;0.173464158274555;1.219281181413180;0.678738229910486;0.644230873309619;-0.730312831216466…
;-0.285020585008113;0.570309077467946;1.417087755176460;1.207595851017040;1.238254724460800;1.525977572209570;0.944606747615500;0.379664976189017;0.242858109752620;1.504543628051940;0.225664343912372;0.533413532251211;-0.002025985444364;0.414592626571840;0.744320887092593;0.645718846702109;0.541522568030388;0.136608661050264;1.297178586899290;0.775267995792934;0.930552800944526;-0.519943880157847…
;-0.276158325462154;0.620405182591959;1.458626418580610;1.388727238448570;1.367058660225610;1.708861370910390;0.994809008283278;0.570568335102206;0.274910391221153;1.549464015817190;0.436518511389309;0.728160760304674;0.238229711567396;0.504393509120683;0.924103613508140;0.844299750954341;0.601714231909510;0.122171386459470;1.360440848908600;0.867607927379477;1.212866062805100;-0.250553342860160;…
;-0.227774370310777;0.671579089666327;1.479982358886530;1.552747307113280;1.478671761178200;1.859883920554710;1.041888282753720;0.773337604709797;0.318793563686317;1.574988917988380;0.646828148544641;0.915220927351997;0.492185080236008;0.593647509907928;1.095066925283570;1.031193063076240;0.673090143566994;0.130460117348058;1.407155794916540;0.952279580805981;1.480355734286660;0.067049996930905;-…
;-0.141541451523592;0.721878395740899;1.480639954978870;1.693655964306880;1.568866933551040;1.973372453955070;1.084333327343670;0.980355599476340;0.373084409206277;1.580575812104200;0.848445978395967;1.087474935304220;0.750118630754024;0.679185640978288;1.250547539019410;1.199221210555330;0.753286590963692;0.160947148211983;1.436073567162020;1.026098960353540;1.722795522541980;0.420272879784444;0…
;-0.020505877458862;0.769396341460202;1.460903358995140;1.806354176044280;1.634244004928580;2.045113454833710;1.120859232151300;1.183849160080230;0.436009302308770;1.566474655527220;1.033584781122110;1.238395055000830;1.002168017868710;0.758058463591611;1.384486660057960;1.341928588481710;0.839608099794758;0.212296090727382;1.446657736854560;1.086302249145030;1.930943512513030;0.795217716812794;0…
;0.131027486009645;0.812350013318596;1.421888092304980;1.886838453733940;1.672364941022980;2.072515922701950;1.150461794487100;1.376185082795690;0.505513875389487;1.533719793224390;1.195115908518930;1.362298273335360;1.238705651861460;0.827650349461418;1.491665166156650;1.453833695666110;0.929131535572348;0.282419055646310;1.439108573403400;1.130655550041050;2.096901655582130;1.177211288027550;0.…
;0.307658028207076;0.849154000511905;1.365480925373080;1.932354139439990;1.681852698391170;2.054713703200880;1.172460939292140;1.550161093923030;0.579342931687071;1.484091560623380;1.326844110703340;1.454568166728810;1.450705761318840;0.885780026058830;1.567907430641190;1.530644882115480;1.018819256159770;0.368562015076764;1.414357402251540;1.157544259923920;2.214424709522360;1.551362303605340;1.…
;0.503094112026870;0.878486515085864;1.294269522373710;1.941501603013530;1.662449684279980;1.992602723444800;1.186531257061480;1.699280841849420;0.655127594672823;1.420049029487280;1.423747957660290;1.511836490555350;1.630088990818910;0.930783589862689;1.610245827699880;1.569431095002000;1.105636931278580;0.467415069271543;1.374032141803220;1.166038499333530;2.279166240331230;1.903127017426920;1.…
;0.710392150674637;0.899345249544847;1.211444546406490;1.914291216183960;1.615033342184250;1.888811398045430;1.192718269291870;1.818002442986660;0.730476415684698;1.344636457032180;1.482176362707870;1.532117172440350;1.770031443852830;0.961576881788943;1.617039424938300;1.568740720940230;1.186671449768010;0.575243379180876;1.320395280165780;1.155931959908300;2.288851744021890;2.218861731129500;2.…
;0.922221100238184;0.911090627366633;1.120678025309640;1.852144890786360;1.541588037222410;1.747605013112320;1.191439643047800;1.901951100606110;0.803067014505435;1.261367028473840;1.499993345442200;1.514887215342150;1.865226395151680;0.977694948115962;1.588042097423070;1.528663622520620;1.259244301793090;0.688033730041680;1.256256691641310;1.127752574438610;2.243371821667750;2.486341461299070;2.…
;1.131142360526630;0.913474585930443;1.025982727247760;1.757843979018630;1.445134109640790;1.574727436887450;1.183471232278260;1.948087664599560;0.870734816975577;1.174088388791980;1.476665149093430;1.461111087657970;1.912088641309710;0.979307216407196;1.524417234153300;1.450833677850510;1.321015962161600;0.801651095702468;1.184864744217770;1.082744516047940;2.144791508423560;2.695225247047020;2.…
;1.329894390670580;0.906653608653936;0.931558057869789;1.635425358184020;1.329616635556640;1.377185929567550;1.169918482379080;1.954826644994520;0.931555575475804;1.086835187138630;1.413286068786870;1.373207415132340;1.908893580801060;0.967207958018233;1.428698276731800;1.338371468647910;1.370077126270090;0.911999194143715;1.109780052025540;1.022822152365250;1.997275177599500;2.837450508892850;2.…
;1.511671068473770;0.891185374598361;0.841628538627198;1.490029496395780;1.199758022344070;1.162987032860950;1.152174350754570;1.922099070973810;0.983918591195398;1.003674359144630;1.312541750509980;1.254959092447010;1.855845553328190;0.942782548738976;1.304696444111790;1.195769129000370;1.405023157977740;1.015178869683950;1.034736931945850;0.950497678454823;1.806929776726870;2.907541463650730;2.…
;1.670382968383910;0.868009079441809;0.760281227995527;1.327706150649010;1.060880010934390;0.940833434684846;1.131865440151650;1.851357648595360;1.026587880665080;0.928549125089335;1.178611173525410;1.111370196324670;1.755072644046870;0.907950939632162;1.157359065402500;1.028721659116190;1.425008770723690;1.107638212728450;0.963498103523745;0.868785192580512;1.581572370604290;2.902819762834070;2.…
;1.800891303934940;0.838410155089874;0.691308481072289;1.155185008858910;0.918701897324870;0.719793260409746;1.110788503631280;1.745523852566770;1.058748934778070;0.865127691400675;1.017010922956800;0.948475203794995;1.610547971340890;0.865090579275457;0.992583876866182;0.843911126547647;1.429780744034170;1.186308633397830;0.899708415906705;0.781084927321825;1.330430940357370;2.823509150953050;2.…
;1.899205264544230;0.803970745458968;0.638062206588161;0.979619984061993;0.779122760738463;0.508954380426303;1.090839854917600;1.608878808400270;1.080039208056850;0.816662431444417;0.834387599308576;0.773107904955626;1.427940315064920;0.816941767942516;0.816996361231555;0.648752035437792;1.419687348546170;1.248721632056240;0.846753392520592;0.691052165516712;1.063790004942990;2.672729916597000;2.…
;1.962634849532990;0.766507870260927;0.603325290087259;0.808316943139561;0.647996140545609;0.317076994574762;1.073940493387260;1.446901992170320;1.090561049626570;0.785864907262411;0.638266218243712;0.592638975133894;1.214399687622310;0.766499064557102;0.637698649151791;0.451107674212793;1.395664087784300;1.293101744225100;0.807628155264964;0.602456006988540;0.792594798514737;2.456383088325100;2.…
;1.989893024296730;0.728001717361746;0.589205130810920;0.648455346768624;0.530905899533702;0.152257915798237;1.061959916233280;1.266063812775500;1.090876438407760;0.774801482508530;0.436764158154932;0.414692386994049;0.978285987127093;0.716892894006740;0.461999607892529;0.258988402232220;1.359196330587670;1.318432060429720;0.784821830641113;0.519033564665383;0.528029376158702;2.182928542221110;2.…
;1.981143029763340;0.690516926643821;0.597053316332073;0.506814542684541;0.432951939809913;0.021619599344902;1.056641637325200;1.073579965187520;1.081983597798820;0.784813474509610;0.238281553185126;0.246851663857139;0.728851093208224;0.671265890140028;0.297136474596443;0.080243564588359;1.312260360015520;1.324489800569810;0.780221860469400;0.444345339379263;0.281085067449996;1.863065269081740;2.…
;1.937988876786360;0.656120032374292;0.627414376412429;0.389515270088562;0.358554020828839;-0.068963953443445;1.059533365728010;0.877136970833068;1.065276309886450;0.816464826082120;0.051179953925211;0.096367369768344;0.475886580447372;0.632648731772981;0.149998730698368;-0.077741001662400;1.257245253753690;1.311850611178030;0.795041766060639;0.381637454033834;0.062136105871467;1.509325833843160;…
;1.863409349686410;0.626796391273031;0.680005373168588;0.301786311510045;0.311281201502992;-0.115093714765804;1.071924616549440;0.684599479031400;1.042487481046290;0.869519193508093;-0.116538448966667;-0.030122825515438;0.229350562622703;0.603840268014509;0.026864841377370;-0.208328104262591;1.196858791407920;1.281861501322820;0.829774904120508;0.333716126846335;-0.119460993343472;1.1356003907892…
;1.761638126524110;0.604369935576899;0.753726856376682;0.247765204661863;0.293713427442104;-0.114015745625581;1.094794228380310;0.503710632574925;1.015619181596070;0.942947200727195;-0.257538741326905;-0.126850680033770;-0.001012005294585;0.587296577562310;-0.066838018342137;-0.305885876971991;1.134021213920770;1.236583587351110;0.884175679153987;0.302839244244420;-0.255728662267198;0.75660835546…
;1.637994804239490;0.590428966794598;0.846704490515729;0.230340556074397;0.307340547400073;-0.064728315937795;1.128769847095860;0.341797060535710;0.986861953904122;1.034963449016680;-0.365436519174720;-0.189140622761770;-0.206040984693054;0.585033262338537;-0.126742052561020;-0.366006024413523;1.071751104256420;1.178707024068400;0.957268596353148;0.290629189286371;-0.340376054620179;0.38733787390…
;1.498673605915300;0.586260960768401;0.956359490074703;0.251041853063375;0.352502609128925;0.031978058920562;1.174100921914860;0.205489840225899;0.958506627813880;1.143091737039860;-0.435045549315239;-0.213591134086113;-0.377510410200363;0.598544745073177;-0.149706842305088;-0.385675180155612;1.013047897920380;1.111441604468980;1.047384480166920;0.298010230905946;-0.369041481631197;0.042474501699…
;1.350498254812340;0.592798997879672;1.079504926528300;0.309980823785284;0.428373699847667;0.173549088962941;1.230646174791590;0.100472091845829;0.932852175815834;1.264255878956800;-0.462580316601804;-0.198207336057557;-0.508442182879346;0.628743644426080;-0.133940927362530;-0.363392804072115;0.960775573823044;1.038387456979840;1.152222173533570;0.325172812178549;-0.339460292370350;-0.26415903992…
;1.200652837931050;0.610581971831141;1.212464030030390;0.405846412491176;0.532989916164712;0.355762391927212;1.297875879942470;0.031262782004195;0.912113267611056;1.394892550254520;-0.445805623930948;-0.142479785211078;-0.593372168833138;0.675922477176508;-0.079072442843323;-0.299231174747048;0.917551944944491;0.963391008762704;1.268933109542210;0.371566015558945;-0.251552003043905;-0.52013055744…
;1.056399384342970;0.639730176092537;1.351205826543430;0.535953387071351;0.663320338308165;0.572886429006023;1.374888655883790;0.001044871826204;0.898331144550172;1.531081780960530;-0.384127407251471;-0.047406588934607;-0.628558661954779;0.739739029734262;0.013833770423843;-0.194835315507533;0.885647687493777;0.890391883314464;1.394225350149960;0.435918362784237;-0.107423712712011;-0.714873294324…
;0.924793318871198;0.679937233629994;1.491492854238120;0.696342551906155;0.815378218213797;0.817896246722308;1.460441856907200;0.011544208161168;0.893291243706900;1.668690084702370;-0.278621147512125;0.084541791881558;-0.612125417856062;0.819225793203855;0.142313118896928;-0.053363037130451;0.866898829422868;0.823266655399044;1.524483040609460;0.516285975906857;0.088709854376611;-0.84008986935354…
;0.812407918801647;0.730478649065252;1.629035324631200;0.881928574718808;0.984368046199789;1.082737371304020;1.552994087906540;0.062963581702402;0.898450679651311;1.803520778464810;-0.131996634314811;0.249513446977111;-0.544133975418962;0.912822904726489;0.302590739913459;0.120632396959156;0.862635873945049;0.765675412340244;1.655896744941680;0.610126044986647;0.330686100815957;-0.890069829128942…
;0.725078418073896;0.790236562236570;1.759645952969270;1.086689631127280;1.164862800960340;1.358627378461580;1.650757891525420;0.153974236493754;0.914878257744251;1.931465821508900;0.051499717564286;0.442417876756957;-0.426582666510251;1.018433120166950;0.489719971475528;0.321372264060330;0.873632079643312;0.720916888744801;1.784599814452080;0.714392578677898;0.610627470333721;-0.861908775732059;…
;0.667675502652742;0.857739611989083;1.879389768546300;1.303891508694230;1.351004557448050;1.636383306273520;1.751760298473660;0.281764906141837;0.943209164090973;2.048653490761570;0.266241367325696;0.657115093490145;-0.263332488519783;1.133496501820740;0.697764400885222;0.542068307452504;0.900072683424241;0.691797569559845;1.906805806039490;0.825650600590227;0.919238135069007;-0.755620863165487;…
;0.643916671916681;0.931216215068671;1.984723502880140;1.526337561938320;1.536720759256920;1.906762244844480;1.853908706058510;0.442146278224863;0.983615880404268;2.151586420303730;0.505431011871783;0.886643529562938;-0.059962783406123;1.255081783330120;0.920016449280403;0.775176151417798;0.941546064811266;0.680519611593347;2.018942013417600;0.940204318794860;1.246152706956870;-0.574140578941538;…
;0.656222367615185;1.008659051094100;2.072619619489290;1.746635010766150;1.715947888863670;2.160802129083490;1.955059459090060;0.629706740937116;1.035796242876000;2.237264959727230;0.761354749252348;1.123477904409620;0.176437675282877;1.379990807314910;1.149244103809560;1.012676404143500;0.997057038679359;0.688591735727505;2.117774392828070;1.054234347569690;1.580323354809360;-0.323213973432505;-…
;0.705621964125281;1.087898135976830;2.140670674691440;1.957467545959970;1.882854022489970;2.390149949741100;2.053086543540640;0.838013411373245;1.098978937951820;2.303291428424150;1.025671164040750;1.359807146630840;0.437536147993601;1.504872038390430;1.377956405415010;1.246372684443500;1.065061660741390;0.716766408392264;2.200519535469380;1.163938802719600;1.910430404210240;-0.011183711420591;0…
;0.791712742641391;1.166679576129290;2.187170460474680;2.151864055168710;2.032051853384100;2.587365241952130;2.145947950488200;1.059850833895450;1.171946127849300;2.347951624144070;1.289724033859990;1.587821808913030;0.714067789994988;1.626338935665020;1.598677673736840;1.468195266780860;1.143522168068060;0.765005675394038;2.264939844152380;1.265673021571740;2.225300802213100;0.351323646952112;0.…
;0.912672916734027;1.242746936096900;2.211169245948620;2.323453506827720;2.158794201201300;2.746187770720890;2.231747503940470;1.287488412523210;1.253072335342900;2.370270839925000;1.544866396541130;1.800000167114970;0.996182034497858;1.741088907162420;1.804220213847850;1.670498921708260;1.229979980667650;0.832476952678285;2.309418698601620;1.356082772628420;2.514318747763410;0.751796017150563;0.…
;1.065327730035180;1.313922125170040;2.212501365105870;2.466696607278870;2.259144767450840;2.861759767594150;2.308790246716220;1.512966635442260;1.340378194923870;2.370042605477520;1.782783272925460;1.989382358642560;1.273810373567670;1.846018639477780;1.987945393287500;1.846343830605610;1.321644075711270;0.917578950110790;2.333013120833490;1.432226118866540;2.767813292237720;1.176304449380560;1.…
;1.245265700725770;1.378182803053060;2.191784359551530;2.577085751381300;2.330117903040150;2.930794834595960;2.375629821139480;1.728391487245350;1.431597198228100;2.347829352037700;1.995800438726910;2.149822468927710;1.537041668365230;1.938331784586080;2.144003483066920;1.989749169634620;1.415491525923030;1.017996755196150;2.335482244908700;1.491679576136710;2.977408757404150;1.610024069228930;1.…
;1.447000311436660;1.433733503004040;2.150389850972750;2.651305990878840;2.369782372249130;2.951687663012120;2.431106647459550;1.926226151849050;1.524253130499740;2.304935173474260;2.177167276591990;2.276209385864940;1.776490905562770;2.015635290984520;2.267543500650870;2.095910067825150;1.508376585306580;1.130783994243040;2.317290720505300;1.532624834218800;3.136325354543810;2.037787362515200;1.…
;1.664170881271780;1.479067956877060;2.090387272293630;2.687351205605570;2.377325478505150;2.924560943234270;2.474376075942700;2.099569209045560;1.615745524359310;2.243351808039040;2.321302877706960;2.364648471642610;1.983647625908510;2.076021087852010;2.354885447929090;2.161370098610550;1.597144427101730;1.252468977388170;2.279587013319840;1.553913037761690;3.239619366177560;2.444648725039960;2.…
;1.889775042771080;1.513020468696910;2.014462504281250;2.684591318677290;2.353075412119230;2.851248180341640;2.504926050954030;2.242409023227400;1.703440165685600;2.165679881993860;2.423996135406200;2.412597605166400;2.151191060167830;2.118130356838760;2.403648763057300;2.184143194952140;1.678745494175500;1.379180860098720;2.224157389644960;1.555104422964300;3.284354594846950;2.816438882740110;2.…
;2.116424211316480;1.534804611112660;1.925814313950920;2.643788184129890;2.298481235762580;2.735213484980770;2.522584160396580;2.349844893512980;1.784761488857150;2.075028312563900;2.482552504542100;2.418952872651050;2.273260286896330;2.141198232179600;2.412832446074610;2.163780811138060;1.750346398936030;1.506791132826700;2.153357173272740;1.536481960251960;3.269699387835050;3.140288299772140;2.…
;2.336612699206000;1.544037996074100;1.828032249580140;2.567059642172850;2.216051485471280;2.581411690912480;2.527514238791580;2.418266744262510;1.857283600023460;1.974895528967880;2.495882305645240;2.384081065306780;2.345669432380040;2.145077426040010;2.382844104624690;2.101382207143430;1.809433399464940;1.631065192354860;2.070021627049890;1.499038555472730;3.196946295077600;3.405099999504530;2.…
;2.542990703710140;1.540752376787060;1.724960304725230;2.457793135042370;2.109253878926560;2.396094280851780;2.520202938857490;2.445486637477940;1.918816667339290;1.869036803390420;2.464527829268420;2.309798110625560;2.366059998344840;2.130239957902630;2.315477029624520;1.999547816443050;1.853904684542210;1.747818371962490;1.977359521398350;1.444438289265490;3.069454196068160;3.601954265045510;3.…
;2.728631299345840;1.525388855193380;1.620551206146260;2.320512145015890;1.982380033810080;2.186568513908470;2.501436882914190;2.430817132551300;1.967485518550770;1.761322462432640;2.390628920848320;2.199294541841100;2.333984743864510;2.097756862522210;2.213836294715060;1.862277695601590;1.882148031276140;1.853070630676150;1.878833084509350;1.374953086904370;2.892515442816220;3.724430369427840;3.…
