# Supplementary material for: The force at the implant cannot be assessed by the mallet force–Unless supported by a model
Source: PLoS One. 2024 May 17;19(5):e0303682. doi: 10.1371/journal.pone.0303682 (PMC11101067; doi:10.1371/journal.pone.0303682)
Supplement: S1 File — (ZIP) [file pone.0303682.s001.zip › supporting_material_fig4.csv]

Stiffness_soft_tissue_surrogate [N/mm]	Time_delay_imp [ms]	Time_delay_stem [ms]
0.6	0.07125	0.49625
0.6	0.07500	0.50125
0.6	0.06750	0.45625
0.6	0.07000	0.47625
0.6	0.07000	0.42875
0.6	0.07125	0.45875
0.6	0.07000	0.45750
0.6	0.06875	0.47875
1.9	0.06750	0.48125
1.9	0.06750	0.45125
1.9	0.06875	0.42125
1.9	0.06875	0.47625
1.9	0.06625	0.43625
1.9	0.06750	0.48375
1.9	0.06750	0.42875
1.9	0.06875	0.48750
4.0	0.06625	0.44500
4.0	0.06750	0.48000
4.0	0.06625	0.45750
4.0	0.07000	0.47375
4.0	0.06875	0.43750
4.0	0.06750	0.43875
4.0	0.06750	0.44125
4.0	0.07250	0.56500
4.0	0.06625	0.43750
4.0	0.06750	0.45250
4.0	0.07250	0.45250
4.0	0.07125	0.46000
4.0	0.07375	0.48000
4.0	0.06750	0.46250
4.0	0.07125	0.48375
4.0	0.07000	0.46000
4.0	0.06750	0.44625
4.0	0.06750	0.47250
4.0	0.06875	0.44125
4.0	0.07000	0.45500
4.0	0.07125	0.47375
4.0	0.07500	0.46250
4.0	0.07375	0.50500
4.0	0.07125	0.47000
4.0	0.06750	0.43500
4.0	0.06750	0.46625
4.0	0.06875	0.45625
4.0	0.07000	0.47750
4.0	0.06875	0.44125
4.0	0.07000	0.44375
4.0	0.06875	0.46875
4.0	0.06750	0.45500
5.0	0.07750	0.49750
5.0	0.07250	0.48750
5.0	0.06875	0.47250
5.0	0.07000	0.49500
5.0	0.06875	0.49625
5.0	0.06625	0.43500
5.0	0.06750	0.46000
5.0	0.06750	0.44250
