# Supplementary material for: The force at the implant cannot be assessed by the mallet force–Unless supported by a model
Source: PLoS One. 2024 May 17;19(5):e0303682. doi: 10.1371/journal.pone.0303682 (PMC11101067; doi:10.1371/journal.pone.0303682)
Supplement: S1 File — (ZIP) [file pone.0303682.s001.zip › supporting_material_fig5.csv]

Time [ms]	F_imp_ref_mean [%]	F_imp_ref_std [%]	F_imp_weight_mean [%]	F_imp_weight_std [%]	F_stem_ref_mean [%]	F_stem_ref_std [%]	F_stem_weight_mean [%]	F_stem_weight_std [%]
0.0000	0.6340229160477330	0.0342676055302085	0.7097683139277740	0.0647216371638943	0.0991554409755771	0.0322951216979774	0.0959983719578188	0.0741153211350379
0.0013	0.6520989437454860	0.0338771276320521	0.7280675300333670	0.0656492357668429	0.0994512598654832	0.0322119213687345	0.0949142164153814	0.0734385101939118
0.0025	0.6695121557296520	0.0334917210934417	0.7456989997091770	0.0667189649996381	0.0997635529654788	0.0321195696494134	0.0938053226843292	0.0725901711616248
0.0038	0.6861105426241280	0.0331251325910682	0.7625051590371490	0.0679388655676449	0.1000878356716610	0.0320173259218228	0.0926780521869130	0.0715687671243964
0.0050	0.7017379652100200	0.0327929663188013	0.7783242899010820	0.0693163208406705	0.1004195559652080	0.0319046645991124	0.0915383453300271	0.0703752278832163
0.0063	0.7162349159931560	0.0325124904312730	0.7929913127304410	0.0708577352282227	0.1007541642013220	0.0317812855630062	0.0903917107509094	0.0690131634481726
0.0075	0.7294393516036490	0.0323022761317689	0.8063386506544260	0.0725682212779068	0.1010871850685740	0.0316471151919926	0.0892432221680107	0.0674890677947462
0.0088	0.7411875952241460	0.0321816405901662	0.8181971643189070	0.0744513108340587	0.1014142914012230	0.0315022975414298	0.0880975226327428	0.0658125120701912
0.0100	0.7513153077838880	0.0321698855496826	0.8283971561553120	0.0765087033543895	0.1017313788787930	0.0313471757338685	0.0869588359800454	0.0639963260229728
0.0113	0.7596585261865420	0.0322853576087053	0.8367694423978800	0.0787400610003532	0.1020346399215090	0.0311822643340373	0.0858309849436083	0.0620567657346393
0.0125	0.7660547663618530	0.0325443995588930	0.8431464906346600	0.0811428559293089	0.1023206345851770	0.0310082143251798	0.0847174151210098	0.0600136639983493
0.0138	0.7703441884422250	0.0329603037678032	0.8473636201528720	0.0837122709435424	0.1025863561589180	0.0308257730816578	0.0836212238633228	0.0578905558633205
0.0150	0.7723708208624330	0.0335424025838563	0.8492602617984620	0.0864411508682723	0.1028292893353190	0.0306357423119776	0.0825451931346092	0.0557147647099750
0.0163	0.7719838396634630	0.0342954232109195	0.8486812735144770	0.0893199991631943	0.1030474589259120	0.0304389372888297	0.0814918252331800	0.0535174220970642
0.0175	0.7690388987508380	0.0352191920018837	0.8454783071605150	0.0923370125275711	0.1032394670333230	0.0302361507665498	0.0804633799651502	0.0513333757816790
0.0188	0.7633995063156470	0.0363087070496204	0.8395112216523290	0.0954781456226378	0.1034045165957890	0.0300281247648757	0.0794619117662942	0.0492009140702898
0.0200	0.7549384420776530	0.0375545303104441	0.8306495368973320	0.0987271983277648	0.1035424195656970	0.0298155328520983	0.0784893056686609	0.0471612032995688
0.0213	0.7435392094590430	0.0389434029227115	0.8187739224340700	0.1020659189037960	0.1036535888189890	0.0295989747348893	0.0775473116186985	0.0452573069054827
0.0225	0.7290975162448610	0.0404589709319392	0.8037777141084610	0.1054741177765590	0.1037390141849690	0.0293789839296387	0.0766375768387224	0.0435326468767148
0.0238	0.7115227767290790	0.0420825207864026	0.7855684515418920	0.1089297881273550	0.1038002244008770	0.0291560481406282	0.0757616753278635	0.0420288101121789
0.0250	0.6907396277884960	0.0437936532492631	0.7640694285827170	0.1124092308984260	0.1038392378301520	0.0289306408234366	0.0749211324411019	0.0407827254722740
0.0263	0.6666894507853750	0.0455708577700328	0.7392212484004370	0.1158871830711960	0.1038585051747600	0.0287032613760574	0.0741174413879594	0.0398234534392735
0.0275	0.6393318906897110	0.0473919776386270	0.7109833743855340	0.1193369490975760	0.1038608472499420	0.0284744805346557	0.0733520681587985	0.0391690928592401
0.0288	0.6086463633413420	0.0492345754749860	0.6793356675503240	0.1227305361536990	0.1038493903639290	0.0282449869098690	0.0726264422501196	0.0388244955670087
0.0300	0.5746335413433850	0.0510762189453897	0.6442799006814630	0.1260387944638150	0.1038275010949420	0.0280156302565439	0.0719419324741230	0.0387804381639318
0.0313	0.5373168086951060	0.0528947102551555	0.6058412390806320	0.1292315643465330	0.1037987214627120	0.0277874570571551	0.0712998094174937	0.0390145673624825
0.0325	0.4967436739383150	0.0546682825755611	0.5640696773643200	0.1322778319152980	0.1037667049090010	0.0275617342871288	0.0707011979746174	0.0394939293863934
0.0338	0.4529871313069070	0.0563757842990794	0.5190414214868430	0.1351458955797590	0.1037351532943490	0.0273399577955033	0.0701470244466954	0.0401784636747431
0.0350	0.4061469591306290	0.0579968693577769	0.4708602049006970	0.1378035457086020	0.1037077552397980	0.0271238425955271	0.0696379632338657	0.0410246867217986
0.0363	0.3563509445513330	0.0595122096406826	0.4196585275748410	0.1402182600905580	0.1036881264371470	0.0269152935237513	0.0691743886059288	0.0419889294035463
0.0375	0.3037560234692290	0.0609037442327034	0.3655988064672930	0.1423574182296620	0.1036797528562390	0.0267163561256338	0.0687563373082244	0.0430297821305047
0.0388	0.2485493245562460	0.0621549799429562	0.3088744260040260	0.1441885380932020	0.1036859379311500	0.0265291491386669	0.0683834871936267	0.0441096839716634
0.0400	0.1909491061610860	0.0632513584346727	0.2497106771438750	0.1456795397647390	0.1037097547077260	0.0263557814708094	0.0680551552417430	0.0451957736122840
0.0413	0.1312055749928300	0.0641807071808420	0.1883655736873890	0.1467990416425590	0.1037540036435950	0.0261982580466688	0.0677703154395364	0.0462601924513866
0.0425	0.0696015756110632	0.0649337943482250	0.1251305346082520	0.1475166965274220	0.1038211764664420	0.0260583802126625	0.0675276337421713	0.0472800273997034
0.0438	0.0064531399691868	0.0655050113212384	0.0603309213710439	0.1478035773992280	0.1039134263390920	0.0259376473793447	0.0673255146446334	0.0482370427161062
0.0450	-0.0578901134488989	0.0658932103941966	-0.0056735805149499	0.1476326262217810	0.1040325444466820	0.0258371670421545	0.0671621526498103	0.0491173042058506
0.0463	-0.1230447409902420	0.0661027280980572	-0.0724887460518239	0.1469791842092580	0.1041799428636150	0.0257575801380785	0.0670355824203515	0.0499107592035448
0.0475	-0.1885934053357460	0.0661446245580095	-0.1396857712550880	0.1458216293268470	0.1043566432495390	0.0256990078548830	0.0669437230793873	0.0506108065468244
0.0488	-0.2540849862520630	0.0660381622872141	-0.2068014188483450	0.1441421574205080	0.1045632708095890	0.0256610245980389	0.0668844139226082	0.0512138719575636
0.0500	-0.3190348790697800	0.0658125271967496	-0.2733383577398140	0.1419277588512640	0.1048000531873730	0.0256426599876959	0.0668554399751562	0.0517189936721222
0.0513	-0.3829254886363910	0.0655087498210543	-0.3387657041307450	0.1391714651989990	0.1050668244219190	0.0256424306814363	0.0668545463762635	0.0521274181866633
0.0525	-0.4452069256638700	0.0651817014654847	-0.4025197712617190	0.1358739739195760	0.1053630344530070	0.0256584006634076	0.0668794410694762	0.0524422044098706
0.0538	-0.5052979114640840	0.0649019033505452	-0.4640050338399470	0.1320458075869240	0.1056877646579820	0.0256882665708329	0.0669277862741686	0.0526678348983247
0.0550	-0.5625868960454560	0.0647566927212280	-0.5225953121088520	0.1277102347787310	0.1060397496315380	0.0257294628568822	0.0669971806099411	0.0528098343990026
0.0563	-0.6164333934366520	0.0648500687019257	-0.5776351793294900	0.1229072784341370	0.1064174050626560	0.0257792803382789	0.0670851347631717	0.0528743982032811
0.0575	-0.6661695369104830	0.0653003912432430	-0.6284415951560720	0.1176992671277910	0.1068188611218660	0.0258349910703860	0.0671890437742391	0.0528680355348488
0.0588	-0.7111018555044360	0.0662352129027692	-0.6743057660188420	0.1121785292322370	0.1072420002475560	0.0258939725099710	0.0673061589021489	0.0527972360394119
0.0600	-0.7505132718753380	0.0677830911379262	-0.7144952321860780	0.1064779166502200	0.1076844978184100	0.0259538244244750	0.0674335623426160	0.0526681699889763
0.0613	-0.7836653200900500	0.0700632880982034	-0.7482561796684700	0.1007846536733540	0.1081438640785240	0.0260124727632325	0.0675681489196000	0.0524864345461916
0.0625	-0.8098005804490720	0.0731754337327592	-0.7748159735542030	0.0953569954134987	0.1086174857382760	0.0260682555353221	0.0677066196568391	0.0522568587865230
0.0638	-0.8281453268755920	0.0771917586374326	-0.7933859077184120	0.0905402875606713	0.1091026657893210	0.0261199866245466	0.0678454921131765	0.0519833786424637
0.0650	-0.8379123807908470	0.0821538301075953	-0.8031641641406890	0.0867729771975292	0.1095966603050440	0.0261669944935394	0.0679811311326673	0.0516689894027882
0.0663	-0.8383041637474700	0.0880740968243710	-0.8033389733091690	0.0845649147188012	0.1100967114285880	0.0262091338868981	0.0681098014757609	0.0513157782769009
0.0675	-0.8285159394106800	0.0949409400452232	-0.7930919654141390	0.0844289674900418	0.1106000763710330	0.0262467698733055	0.0682277413798286	0.0509250334663045
0.0688	-0.8077392337694770	0.1027252060003240	-0.7716017002536870	0.0867701057479419	0.1111040529485800	0.0262807348443830	0.0683312540791383	0.0504974198553058
0.0700	-0.7751654207389650	0.1113864608765040	-0.7380473619971790	0.0917823622492643	0.1116060027509280	0.0263122603951294	0.0684168129034081	0.0500332056711613
0.0713	-0.7299894585928640	0.1208779740211960	-0.6916126031880910	0.0994210132245785	0.1121033732161830	0.0263428872771585	0.0684811747156606	0.0495325202584515
0.0725	-0.6714137609514630	0.1311501644428760	-0.6314895206287000	0.1094631179212230	0.1125937196327640	0.0263743577962636	0.0685214961369504	0.0489956212032959
0.0738	-0.5986521843588520	0.1421526912863310	-0.5568827440914800	0.1216036618679070	0.1130747275359990	0.0264084961588862	0.0685354472228016	0.0484231494979369
0.0750	-0.5109341128356000	0.1538355370981470	-0.4670136171597770	0.1355315934709610	0.1135442353589950	0.0264470833690761	0.0685213178133672	0.0478163537144243
0.0763	-0.4075086182096640	0.1661494304402700	-0.3611244479216190	0.1509683738694770	0.1140002567934640	0.0264917341858956	0.0684781124574026	0.0471772674563249
0.0775	-0.2876486735256410	0.1790458817009980	-0.2384828057338700	0.1676785776995370	0.1144410022768660	0.0265437841010790	0.0684056304736009	0.0465088279335197
0.0788	-0.1506553954303300	0.1924770222441410	-0.0983858388605925	0.1854666669469750	0.1148648992616000	0.0266041940782931	0.0683045281352078	0.0458149269422122
0.0800	0.0041377098429631	0.2063953674049780	0.0598354134937326	0.2041692418202330	0.1152706111391810	0.0266734798644820	0.0681763598896701	0.0451003888436990
0.0813	0.1773605233915120	0.2207535739216570	0.2368117423526650	0.2236471235447510	0.1156570546857260	0.0267516711327691	0.0680235951338644	0.0443708736596063
0.0825	0.3696021409103040	0.2355042296814630	0.4331315518686190	0.2437787696457630	0.1160234157632660	0.0268383036809382	0.0678496070963226	0.0436327076220422
0.0838	0.5814067785137040	0.2505996935668360	0.6493367332322390	0.2644552604110700	0.1163691629175300	0.0269324455059906	0.0676586315438284	0.0428926487250290
0.0850	0.8132697858558910	0.2659919914961190	0.8859186594040530	0.2855766542303620	0.1166940583887530	0.0270327549477212	0.0674556954190234	0.0421576008500421
0.0863	1.0656337955905600	0.2816327683255800	1.1433143307712500	0.3070494147393100	0.1169981657161370	0.0271375665066468	0.0672465185549692	0.0414342963614861
0.0875	1.3388850382437500	0.2974732919920030	1.4219027018246300	0.3287846393669130	0.1172818526331830	0.0272449977531324	0.0670373944003902	0.0407289729800651
0.0888	1.6333498513392300	0.3134645047832130	1.7220012186083800	0.3506968754166930	0.1175457876880510	0.0273530692668170	0.0668350574394576	0.0400470754105565
0.0900	1.9492914111179200	0.3295571161109720	2.0438625960045600	0.3727033639982320	0.1177909292725010	0.0274598289169628	0.0666465453668504	0.0393930146944731
0.0913	2.2869067144368900	0.3457017311497250	2.3876718628864500	0.3947235953677120	0.1180185064166900	0.0275634719521809	0.0664790632170027	0.0387700174564075
0.0925	2.6463238374268200	0.3618490099262530	2.7535437018266900	0.4166790912738640	0.1182299914999590	0.0276624491264470	0.0663398549735182	0.0381800920266972
0.0938	3.0275994962416900	0.3779498517507990	3.1415201083963400	0.4384933528391700	0.1184270656945470	0.0277555562683659	0.0662360861675049	0.0376241286528268
0.0950	3.4307169337621600	0.3939556001922830	3.5515683931581500	0.4600919286764590	0.1186115783538840	0.0278420001907970	0.0661747389050929	0.0371021378681266
0.0963	3.8555841544207600	0.4098182640834810	3.9835795472673600	0.4814025692985110	0.1187855016374490	0.0279214375355381	0.0661625188289371	0.0366136166057730
0.0975	4.3020325273995600	0.4254907502860240	4.4373669901773100	0.5023554418809800	0.1189508815575040	0.0279939848932605	0.0662057719232320	0.0361580177715469
0.0988	4.7698157763172800	0.4409271041512980	4.9126657153436600	0.5228833851207890	0.1191097865529240	0.0280602001776878	0.0663104080265148	0.0357352870695490
0.1000	5.2586093711843000	0.4560827537877890	5.4091318470641900	0.5429221880108860	0.1192642547698350	0.0281210367309022	0.0664818277374656	0.0353464214162055
0.1013	5.7680103358689900	0.4709147543930250	5.9263426186941100	0.5624108793274350	0.1194162414654060	0.0281777730597051	0.0667248504562691	0.0349939960764665
0.1025	6.2975374815852100	0.4853820290301680	6.4637967794418400	0.5812920168467260	0.1195675683190120	0.0282319224745831	0.0670436434133836	0.0346826026412422
0.1038	6.8466320739639100	0.4994456023231050	7.0209154337832000	0.5995119670171800	0.1197198768727340	0.0282851281303023	0.0674416537095238	0.0344191378833448
0.1050	7.4146589380978800	0.5130688236086050	7.5970433142411600	0.6170211671636900	0.1198745886366470	0.0283390499112974	0.0679215465985739	0.0342128856999323
0.1063	8.0009080025361600	0.5262175761236230	8.1914504848572100	0.6337743633943460	0.1200328743020030	0.0283952501783483	0.0684851531997156	0.0340753423783884
0.1075	8.6045962795442800	0.5388604688275920	8.8033344691110500	0.6497308182786970	0.1201956339268390	0.0284550855644864	0.0691334299339734	0.0340197515194144
0.1088	9.2248702750267800	0.5509690074710060	9.4318227923024200	0.6648544831203440	0.1203634891141280	0.0285196117399853	0.0698664308145519	0.0340603417816395
0.1100	9.8608088173178500	0.5625177415318170	10.0759759244764000	0.6791141302829560	0.1205367873316110	0.0285895072958972	0.0706832925755860	0.0342112995883134
0.1113	10.5114262895747000	0.5734843836628390	10.7347906058436000	0.6924834415543930	0.1207156176874910	0.0286650215840437	0.0715822315461543	0.0344855572380739
0.1125	11.1756762457634000	0.5838498983431480	11.4072035323213000	0.7049410489543850	0.1208998366887480	0.0287459495582263	0.0725605502190222	0.0348935249537035
0.1138	11.8524553852382000	0.5935985565227660	12.0920953743177000	0.7164705247352630	0.1210891018435890	0.0288316345987160	0.0736146507951053	0.0354419277834073
0.1150	12.5406078557573000	0.6027179532135290	12.7882950972294000	0.7270603176439800	0.1212829104820770	0.0289209982674879	0.0747400528813541	0.0361329091894704
0.1163	13.2389298495581000	0.6111989852349520	13.4945845473913000	0.7367036328708070	0.1214806408326540	0.0290125941539284	0.0759314130922483	0.0369635255044317
0.1175	13.9461744519772000	0.6190357866998440	14.2097032625213000	0.7453982535790130	0.1216815922057200	0.0291046815182626	0.0771825451256778	0.0379256869907000
0.1188	14.6610566972076000	0.6262256203479480	14.9323534611883000	0.7531463025700860	0.1218850211749900	0.0291953133895261	0.0784864393544058	0.0390065227020244
0.1200	15.3822587813058000	0.6327687235321840	15.6612051616897000	0.7599539435614100	0.1220901709594570	0.0292824332475876	0.0798352811185209	0.0401890814937945
0.1213	16.1084353787032000	0.6386681085514600	16.3949013771525000	0.7658310227857340	0.1222962918050230	0.0293639745061148	0.0812204673096305	0.0414532462426767
0.1225	16.8382190054198000	0.6439293181193280	17.1320633308686000	0.7707906531928410	0.1225026510882840	0.0294379576381696	0.0826326218373961	0.0427767352871242
0.1238	17.5702253701175000	0.6485601380590070	17.8712956340469000	0.7748487454571820	0.1227085330875860	0.0295025807134924	0.0840616118535549	0.0441360860466435
0.1250	18.3030586532500000	0.6525702708043350	18.6111913675103000	0.7780234922582160	0.1229132296713770	0.0295563001174183	0.0854965676502742	0.0455075481643528
0.1263	19.0353166549935000	0.6559709749255070	19.3503370096217000	0.7803348148433320	0.1231160242090040	0.0295978991626602	0.0869259097183477	0.0468678463984091
0.1275	19.7655957545278000	0.6587746776306200	20.0873171550589000	0.7818037835964780	0.1233161715366350	0.0296265431047166	0.0883373865918674	0.0481948002153905
0.1288	20.4924956266327000	0.6609945689410670	20.8207189731280000	0.7824520270733070	0.1235128767454680	0.0296418196837453	0.0897181269238578	0.0494678052354590
0.1300	21.2146236665291000	0.6626441879044020	21.5491363601216000	0.7823011465660770	0.1237052751354620	0.0296437647764346	0.0910547089041367	0.0506681918759956
0.1313	21.9305990803746000	0.6637370126888100	22.2711737477470000	0.7813721555669230	0.1238924153216400	0.0296328731387109	0.0923332498716553	0.0517794805496213
0.1325	22.6390566067516000	0.6642860675995840	22.9854495387130000	0.7796849653427900	0.1240732475148070	0.0296100946045445	0.0935395188935701	0.0527875526133802
0.1338	23.3386498437143000	0.6643035608797480	23.6905991509364000	0.7772579390503090	0.1242466193946120	0.0295768164670865	0.0946590750435169	0.0536807538152815
0.1350	24.0280541662980000	0.6638005675236670	24.3852776631882000	0.7741075372404250	0.1244112823695160	0.0295348330724967	0.0956774337639923	0.0544499437981152
0.1363	24.7059692305943000	0.6627867711782220	25.0681620670007000	0.7702480771039500	0.1245659109410660	0.0294863038790329	0.0965802626999637	0.0550885022810743
0.1375	25.3711210722296000	0.6612702784908100	25.7379531418859000	0.7656916263200990	0.1247091372280720	0.0294337013561308	0.0973536066464591	0.0555923002735149
0.1388	26.0222638189564000	0.6592575179804450	26.3933769829579000	0.7604480498663260	0.1248396016815030	0.0293797500854791	0.0979841389818005	0.0559596431734913
0.1400	26.6581810486373000	0.6567532336827240	27.0331862214471000	0.7545252246448380	0.1249560199485320	0.0293273582561587	0.0984594346233625	0.0561911916834935
0.1413	27.2776868347057000	0.6537605815021130	27.6561609888629000	0.7479294323517070	0.1250572648815530	0.0292795425055819	0.0987682576084016	0.0562898657056153
0.1425	27.8796265307904000	0.6502813334688960	28.2611096842549000	0.7406659358033760	0.1251424618155790	0.0292393469492662	0.0989008550705118	0.0562607352968787
0.1438	28.4628773541978000	0.6463161920380680	28.8468696107076000	0.7327397381570010	0.1252110944466180	0.0292097574252114	0.0988492487328430	0.0561109011836811
0.1450	29.0263488339794000	0.6418652132978790	29.4123075515407000	0.7241565183824570	0.1252631180650370	0.0291936124368924	0.0986075152915534	0.0558493654047724
0.1463	29.5689831930838000	0.6369283346011440	29.9563203584428000	0.7149237302655990	0.1252990766935940	0.0291935128703141	0.0981720482989779	0.0554868905487023
0.1475	30.0897557353872000	0.6315059988152420	30.4778356227848000	0.7050518464492960	0.1253202208422620	0.0292117331438392	0.0975417959298308	0.0550358437741774
0.1488	30.5876753070836000	0.6255998642156400	30.9758124976091000	0.6945557238165990	0.1253286229196290	0.0292501369249256	0.0967184706123424	0.0545100194676193
0.1500	31.0617848979955000	0.6192135861092420	31.4492427313456000	0.6834560620663110	0.1253272876716930	0.0293101008263350	0.0957067275279400	0.0539244324213245
0.1513	31.5111624419065000	0.6123536536283720	31.8971519653551000	0.6717809236651890	0.1253202554062530	0.0293924495083801	0.0945143094654496	0.0532950723502400
0.1525	31.9349218662107000	0.6050302628153420	32.3186013362072000	0.6595672803459990	0.1253126962615070	0.0294974053842334	0.0931521556313360	0.0526386109604568
0.1538	32.3322144303043000	0.5972582051201520	32.7126894105340000	0.6468625486068000	0.1253109942046500	0.0296245557689024	0.0916344719372127	0.0519720551124821
0.1550	32.7022303795696000	0.5890577487183130	33.0785544657827000	0.6337260736687340	0.1253228195584020	0.0297728399405643	0.0899787602456955	0.0513123440782236
0.1563	33.0442009279661000	0.5804554885358660	33.4153771147539000	0.6202305172394960	0.1253571886660590	0.0299405582158658	0.0882058042307079	0.0506758954269332
0.1575	33.3574005676027000	0.5714851394150220	33.7223832560067000	0.6064630981564760	0.1254245090649290	0.0301254047228837	0.0863396099688121	0.0500781125794244
0.1588	33.6411496887391000	0.5621882453014790	33.9988473166043000	0.5925266253415490	0.1255366084626420	0.0303245249870432	0.0844073002973694	0.0495328770675915
0.1600	33.8948174789473000	0.5526147754978250	34.2440957388378000	0.5785402482860220	0.1257067459086660	0.0305345986176684	0.0824389634916595	0.0490520585997087
0.1613	34.1178250561793000	0.5428235767321120	34.4575106490695000	0.5646398306256220	0.1259496036790510	0.0307519462968985	0.0804674586904678	0.0486450836923275
0.1625	34.3096487777014000	0.5328826469263050	34.6385336351921000	0.5509778273220770	0.1262812584755440	0.0309726591159199	0.0785281822889110	0.0483186060958992
0.1638	34.4698236557018000	0.5228691931485300	34.7866695498488000	0.5377225174912780	0.1267191306707600	0.0311927473250144	0.0766588008559703	0.0480763175294398
0.1650	34.5979468012366000	0.5128694325749040	34.9014902498067000	0.5250564181249240	0.1272819105906780	0.0314083049169600	0.0748989566699818	0.0479189251547989
0.1663	34.6936808113469000	0.5029780920245580	34.9826381779285000	0.5131736884584410	0.1279894611169200	0.0316156861933110	0.0732899514031343	0.0478443046409865
0.1675	34.7567570099096000	0.4932975599323300	35.0298296931707000	0.5022763453907220	0.1288626960475010	0.0318116905210919	0.0718744120505346	0.0478478178872165
0.1688	34.7869784512086000	0.4839366462792270	35.0428580559689000	0.4925691661614420	0.1299234337434170	0.0319937517172702	0.0706959417665529	0.0479227661371997
0.1700	34.7842225964091000	0.4750089134275440	35.0215959811916000	0.4842532740986650	0.1311942259190020	0.0321601287312346	0.0697987576940659	0.0480609355775322
0.1713	34.7484435770298000	0.4666305568324240	34.9659976783904000	0.4775185959346650	0.1326981621306730	0.0323100944578075	0.0692273182858543	0.0482531859333138
0.1725	34.6796739659996000	0.4589178419178910	34.8761003090495000	0.4725356322904870	0.1344586513256780	0.0324441195472291	0.0690259435544764	0.0484900338904611
0.1738	34.5780259857351000	0.4519841436109020	34.7520248025683000	0.4694472510499950	0.1364991824942910	0.0325640478350928	0.0692384326605550	0.0487621912584680
0.1750	34.4436920936059000	0.4459366872954110	34.5939759863580000	0.4683614186589360	0.1388430671045280	0.0326732593287284	0.0699076840781637	0.0490610300208279
0.1763	34.2769448978370000	0.4408731496524570	34.4022420002458000	0.4693458368292830	0.1415131666901110	0.0327768154580552	0.0710753242712292	0.0493789598118517
0.1775	34.0781363709710000	0.4368783357795220	34.1771929809102000	0.4724252884539930	0.1445316095866050	0.0328815794612308	0.0727813512470490	0.0497097154943460
0.1788	33.8476963430700000	0.4340211919659140	33.9192790178843000	0.4775821209586430	0.1479195012316440	0.0329963023068254	0.0750637991304856	0.0500485620404234
0.1800	33.5861302724470000	0.4323524270639530	33.6290273983331000	0.4847597943851950	0.1516966326809890	0.0331316615895407	0.0779584287227499	0.0503924305193260
0.1813	33.2940163074478000	0.4319029882345610	33.3070391729339000	0.4938689359517180	0.1558811921178570	0.0333002377954220	0.0814984470545968	0.0507400029588759
0.1825	32.9720016682283000	0.4326835658006770	32.9539850893764000	0.5047950075248910	0.1604894842644070	0.0335164100678285	0.0857142567797737	0.0510917656745292
0.1838	32.6207983921788000	0.4346851951929230	32.5706009528957000	0.5174065796758440	0.1655356628589160	0.0337961534755563	0.0906332344096566	0.0514500508431643
0.1850	32.2411785002642000	0.4378809003800290	32.1576824845557000	0.5315633048274790	0.1710314816156240	0.0341567234555311	0.0962795351188264	0.0518190848517310
0.1863	31.8339686537442000	0.4422282072855870	31.7160797575245000	0.5471229195846680	0.1769860689818560	0.0346162219968566	0.1026739211485170	0.0522050590668335
0.1875	31.4000443812495000	0.4476722701725420	31.2466912991663000	0.5639468905164090	0.1834057313843200	0.0351930545933815	0.1098336105713320	0.0526162336806146
0.1888	30.9403239648104000	0.4541493127662830	30.7504579523368000	0.5819045739537570	0.1902937887584360	0.0359053054650369	0.1177721433438320	0.0530630777526032
0.1900	30.4557620800177000	0.4615900909379620	30.2283565927386000	0.6008759486475310	0.1976504453719930	0.0367700773039224	0.1264992623926910	0.0535584384375266
0.1913	29.9473432899362000	0.4699231263300710	29.6813938005681000	0.6207530923049010	0.2054726984865050	0.0378028555811102	0.1360208090337220	0.0541177203357561
0.1925	29.4160754946597000	0.4790775254488370	29.1105995840028000	0.6414406212174800	0.2137542871657790	0.0390169611078959	0.1463386336932190	0.0547590432740622
0.1938	28.8629834384638000	0.4889852707137910	28.5170212494315000	0.6628553163276870	0.2224856832781550	0.0404231452492951	0.1574505237444320	0.0555033353111376
0.1950	28.2891023744585000	0.4995829362015140	27.9017175088440000	0.6849251383982900	0.2316541261562370	0.0420293611204979	0.1693501500924460	0.0563743093813057
0.1963	27.6954719825257000	0.5108128338478470	27.2657529086183000	0.7075878040808530	0.2412437013397730	0.0438407164885998	0.1820270336429820	0.0573982694692949
0.1975	27.0831306302941000	0.5226236330565280	26.6101926562373000	0.7307890629192290	0.2512354624859160	0.0458595873349871	0.1954665326003140	0.0586036988404196
0.1988	26.4531100590926000	0.5349705189369950	25.9360979124275000	0.7544807875350960	0.2616075942390810	0.0480858517482727	0.2096498516221210	0.0600206011694535
0.2000	25.8064305674080000	0.5478149646438030	25.2445216060133000	0.7786189672037810	0.2723356128712680	0.0505171955091078	0.2245540738821020	0.0616795955681691
0.2013	25.1440967535429000	0.5611241949994360	24.5365048176212000	0.8031616786685580	0.2833926008315560	0.0531494429871514	0.2401522168712650	0.0636108052379936
0.2025	24.4670938671485000	0.5748704149632160	23.8130737664128000	0.8280670963557680	0.2947494708446880	0.0559768764961769	0.2564133123840050	0.0658426196253188
0.2038	23.7763848063610000	0.5890298700845720	23.0752374214819000	0.8532915958146610	0.3063752548000250	0.0589925197928962	0.2733025108838980	0.0684004412950367
0.2050	23.0729077836917000	0.6035817985908450	22.3239857466409000	0.8787879979180400	0.3182374124077480	0.0621883734598569	0.2907812105935920	0.0713055411283286
0.2063	22.3575746699283000	0.6185073272604680	21.5602885743054000	0.9045039960287770	0.3303021545455590	0.0655555994894676	0.3088072121174520	0.0745741335064042
0.2075	21.6312700114222000	0.6337883562476750	20.7850950913429000	0.9303808031441090	0.3425347764275360	0.0690846588516031	0.3273348998371960	0.0782167492002639
0.2088	20.8948507026035000	0.6494064717254090	19.9993339073595000	0.9563520504446840	0.3548999961657110	0.0727654094163792	0.3463154515041840	0.0822379370278664
0.2100	20.1491462827075000	0.6653419195573980	19.2039136642340000	0.9823429624393220	0.3673622948329160	0.0765871729951615	0.3656970774180220	0.0866362784366613
0.2113	19.3949598138012000	0.6815726680544530	18.3997241350412000	1.0082698269794200	0.3798862545937380	0.0805387802455732	0.3854252903801010	0.0914046631248644
0.2125	18.6330692865308000	0.6980735830442690	17.5876377510890000	1.0340397709573800	0.3924368917156400	0.0846086013898981	0.4054432071710920	0.0965307547521853
0.2138	17.8642294907928000	0.7148157338446550	16.7685114878779000	1.0595508447408800	0.4049799813039830	0.0887845695142603	0.4256918816030610	0.1019975736090710
0.2150	17.0891742809658000	0.7317658441884600	15.9431890345872000	1.0846924106190800	0.4174823705690720	0.0930542019036249	0.4461106685095380	0.1077841331253230
0.2163	16.3086191595867000	0.7488858976768800	15.1125031673457000	1.1093458230615800	0.4299122775111730	0.0974046236062200	0.4666376177743610	0.1138660830945220
0.2175	15.5232640995097000	0.7661329029611640	14.2772782441572000	1.1333853817227300	0.4422395721319870	0.1018225963066240	0.4872098977399930	0.1202163292037230
0.2188	14.7337965226910000	0.7834588196293800	13.4383327389381000	1.1566795321236800	0.4544360374654630	0.1062945546412790	0.5077642476337710	0.1268056126774600
0.2200	13.9408943537216000	0.8008106417798160	12.5964817336321000	1.1790922839974800	0.4664756077238900	0.1108066512909190	0.5282374584253500	0.1336030443150150
0.2213	13.1452290679999000	0.8181306325760390	11.7525392906939000	1.2004848134979900	0.4783345808691220	0.1153448114902240	0.5485668805868490	0.1405765938277370
0.2225	12.3474686578236000	0.8353566997808490	10.9073206332144000	1.2207172128991700	0.4899918032690670	0.1198947969739780	0.5686909558844550	0.1476935386263550
0.2238	11.5482804445422000	0.8524228994307760	10.0616440664159000	1.2396503500378900	0.5014288247849640	0.1244422788250960	0.5885497690250650	0.1549208769304230
0.2250	10.7483336710281000	0.8692600524965790	9.2163325819534300	1.2571477995204400	0.5126300233568040	0.1289729182264290	0.6080856138548210	0.1622257093422100
0.2263	9.9483018158842300	0.8857964576109950	8.3722150951449400	1.2730778085217400	0.5235826987301530	0.1334724537746730	0.6272435676900930	0.1695755916780020
0.2275	9.1488645787402300	0.9019586817388170	7.5301272746557500	1.2873152617219000	0.5342771354556110	0.1379267937568270	0.6459720659982750	0.1769388602727310
0.2288	8.3507094944569800	0.9176724099990350	6.6909119339879400	1.2997436123925500	0.5447066358071900	0.1423221115154010	0.6642234679510270	0.1842849293862080
0.2300	7.5545331427832500	0.9328633356884660	5.8554189641202200	1.3102567496993200	0.5548675239110490	0.1466449417107510	0.6819546016896660	0.1915845590852350
0.2313	6.7610419287658500	0.9474580718509680	5.0245047965640700	1.3187607757526000	0.5647591232625360	0.1508822750712810	0.6991272771269550	0.1988100913865910
0.2325	5.9709524177793600	0.9613850664245840	4.1990313957307500	1.3251756696258300	0.5743837109038870	0.1550216492622560	0.7157087542356440	0.2059356525312090
0.2338	5.1849912172436200	0.9745755040134370	3.3798647886402600	1.3294368192635200	0.5837464524918650	0.1590512337717460	0.7316721560304470	0.2129373198357430
0.2350	4.4038944047915100	0.9869641786020610	2.5678731484890600	1.3314964057262300	0.5928553228600030	0.1629599070553900	0.7469968174366050	0.2197932525509210
0.2363	3.6284065097239900	0.9984903229887220	1.7639244563215800	1.3313246273885300	0.6017210163695520	0.1667373245217310	0.7616685634944180	0.2264837873873410
0.2375	2.8592790609641300	1.0090983822936400	0.9688837719559690	1.3289107543527900	0.6103568506347430	0.1703739762974460	0.7756799126768350	0.2329915003884820
0.2388	2.0972687203684000	1.0187387205311700	0.1836101513807260	1.3242640053188700	0.6187786664126610	0.1738612341025350	0.7890302035079770	0.2393012372908630
0.2400	1.3431350252052200	1.0273682508557600	-0.5910467468779990	1.3174142403607600	0.6270047256953490	0.1771913869581400	0.8017256450089550	0.2454001146610280
0.2413	0.5976377679558920	1.0349509816375400	-1.3542503193061100	1.3084124634514100	0.6350556093948910	0.1803576657936230	0.8137792932678810	0.2512774944127660
0.2425	-0.1384659545461460	1.0414584719420600	-2.1051808876996800	1.2973311281034400	0.6429541155507720	0.1833542573020140	0.8252109570814940	0.2569249347535190
0.2438	-0.8644249870959280	1.0468701912420900	-2.8430397274630200	1.2842642381111900	0.6507251587304570	0.1861763076709930	0.8360470350777050	0.2623361207608150
0.2450	-1.5794976183181600	1.0511737792554900	-3.5670531960103900	1.2693272330520300	0.6583956711417460	0.1888199171616920	0.8463202856603480	0.2675067776226060
0.2463	-2.2829552968281300	1.0543652026747900	-4.2764769006347600	1.2526566449389500	0.6659945058324410	0.1912821269247010	0.8560695304495270	0.2724345696306570
0.2475	-2.9740865155744500	1.0564488062427600	-4.9705998428462400	1.2344095082805700	0.6735523422595520	0.1935608998741940	0.8653392921696820	0.2771189886261110
0.2488	-3.6522008148065700	1.0574372561628800	-5.6487484741756700	1.2147625009541200	0.6811015945456180	0.1956550978417180	0.8741793690918360	0.2815612362240200
0.2500	-4.3166328500311800	1.0573513742654700	-6.3102905967919200	1.1939107879777600	0.6886763228409500	0.1975644576185160	0.8826443496435700	0.2857641038196770
0.2513	-4.9667464670019100	1.0562198617500900	-6.9546390410565500	1.1720665348608600	0.6963121482577070	0.1992895689029960	0.8907930721678590	0.2897318528528780
0.2525	-5.6019387213875300	1.0540789117822600	-7.5812550514587300	1.1494570523060900	0.7040461718774280	0.2008318575525560	0.8986880360188070	0.2934700959058780
0.2538	-6.2216437765436100	1.0509717108367700	-8.1896513124177800	1.1263225305499100	0.7119168985396220	0.2021935777847450	0.9063947714955920	0.2969856779415350
0.2550	-6.8253366090972400	1.0469478295483500	-8.7793945464287200	1.1029133208995300	0.7199641665602740	0.2033778170250010	0.9139811775383850	0.3002865566759370
0.2563	-7.4125364492038300	1.0420625050362700	-9.3501076191869800	1.0794867259238500	0.7282290849999810	0.2043885169867020	0.9215168372383540	0.3033816814955190
0.2575	-7.9828098807112100	1.0363758182814200	-9.9014710898727600	1.0563032706824700	0.7367539802667610	0.2052305143025190	0.9290723216871080	0.3062808711942000
0.2588	-8.5357735264024000	1.0299517721965000	-10.4332241498982000	1.0336224480927000	0.7455823535022940	0.2059096035176220	0.9367184926850910	0.3089946919102170
0.2600	-9.0710962452661600	1.0228572785611000	-10.9451649002925000	1.0116979646887400	0.7547588494183490	0.2064326244000880	0.9445258149684990	0.3115343376489930
0.2613	-9.5885007725933900	1.0151610649738500	-11.4371499266410000	0.9907725603564650	0.7643292362737040	0.2068075743360860	0.9525636893668760	0.3139115162943640
0.2625	-10.0877647397785000	1.0069325163411500	-11.9090931411508000	0.9710725368228880	0.7743403958452650	0.2070437452081360	0.9608998194645590	0.3161383439826590
0.2638	-10.5687210190988000	0.9982404690594230	-12.3609638739287000	0.9528022010946230	0.7848403218010170	0.2071518827356550	0.9695996250430790	0.3182272504979570
0.2650	-11.0312573494216000	0.9891519797974420	-12.7927842098069000	0.9361385036447550	0.7958781248268100	0.2071443647707380	0.9787257149577180	0.3201908982159500
0.2663	-11.4753152115957000	0.9797310944447240	-13.2046255828151000	0.9212262143633700	0.8075040429546060	0.2070353934095220	0.9883374300858060	0.3220421169530940
0.2675	-11.9008879369650000	0.9700376461238690	-13.5966046573490000	0.9081740164081900	0.8197694555857290	0.2068411939905610	0.9984904642412120	0.3237938566212970
0.2688	-12.3080180486150000	0.9601261139090840	-13.9688785427889000	0.8970518936157270	0.8327268997779390	0.2065802121043710	1.0092365680704300	0.3254591588470450
0.2700	-12.6967938521901000	0.9500445757858020	-14.3216394061901000	0.8878901305641190	0.8464300876314010	0.2062732975541200	1.0206233382387000	0.3270511479670100
0.2713	-13.0673453108756000	0.9398337901860200	-14.6551085650804000	0.8806801350313840	0.8609339239887680	0.2059438617565690	1.0326940919922300	0.3285830414002720
0.2725	-13.4198392569500000	0.9295264399502910	-14.9695301587227000	0.8753771422649710	0.8762945239445860	0.2056179925344080	1.0454878256584300	0.3300681794633310
0.2738	-13.7544740097005000	0.9191465706929090	-15.2651645108371000	0.8719046921863840	0.8925692297337200	0.2053245079949120	1.0590392547884400	0.3315200751168820
0.2750	-14.0714734860673000	0.9087092522844210	-15.5422813091623000	0.8701606131442520	0.9098166264419540	0.2050949296737620	1.0733789333803900	0.3329524846886410
0.2763	-14.3710809056870000	0.8982204876456620	-15.8011527368464000	0.8700241255831550	0.9280965557430610	0.2049633548358740	1.0885334498804900	0.3343795010801420
0.2775	-14.6535522055954000	0.8876773875247220	-16.0420466970253000	0.8713636128025930	0.9474701266946820	0.2049662092500430	1.1045256981146500	0.3358156710542400
0.2788	-14.9191492912213000	0.8770686237566420	-16.2652202747241000	0.8740445969795960	0.9679997226449270	0.2051418653558230	1.1213752212200300	0.3372761375938620
0.2800	-15.1681332589835000	0.8663751670919550	-16.4709135791754000	0.8779374970943430	0.9897490034547030	0.2055301169456000	1.1390986253689400	0.3387768068341960
0.2813	-15.4007577313838000	0.8555713094267940	-16.6593441046974000	0.8829248134003210	1.0127829023859200	0.2061715105513530	1.1577100578715500	0.3403345368066690
0.2825	-15.6172624476625000	0.8446259645160460	-16.8307017394786000	0.8889074607208820	1.0371676171047900	0.2071065455211840	1.1772217423036400	0.3419673427007140
0.2838	-15.8178672516561000	0.8335042362441790	-16.9851445391575000	0.8958100437073080	1.0629705943860200	0.2083747685586170	1.1976445626404500	0.3436946113508310
0.2850	-16.0027666133873000	0.8221692393937010	-17.1227953662681000	0.9035849215278780	1.0902605083333900	0.2100138028367970	1.2189886889667900	0.3455373167820270
0.2863	-16.1721248121030000	0.8105841546014560	-17.2437394778601000	0.9122149450248040	1.1191072322223700	0.2120583646260400	1.2412642384696200	0.3475182287968150
0.2875	-16.3260718960325000	0.7987144967231060	-17.3480231224003000	0.9217147703937140	1.1495818043784800	0.2145393292947830	1.2644819665389000	0.3496621071369660
0.2888	-16.4647005181976000	0.7865305738990220	-17.4356531839518000	0.9321306686138060	1.1817563887687600	0.2174829113403220	1.2886539837618900	0.3519958741639670
0.2900	-16.5880637284743000	0.7740101128357890	-17.5065978871990000	0.9435387700600810	1.2157042310909100	0.2209100183625450	1.3137944953514400	0.3545487592225280
0.2913	-16.6961737801967000	0.7611410235948800	-17.5607885517061000	0.9560417196066810	1.2514996110215900	0.2248358265377180	1.3399205598539900	0.3573524082916470
0.2925	-16.7890019855438000	0.7479242736713870	-17.5981223584853000	0.9697637770854820	1.2892177910213900	0.2292696066180480	1.3670528635372400	0.3604409537189880
0.2938	-16.8664796285258000	0.7343768351859210	-17.6184660671281000	0.9848444842426690	1.3289349619180000	0.2342148074984070	1.3952165056426300	0.3638510409428260
0.2950	-16.9284999184602000	0.7205346590255340	-17.6216605981329000	1.0014311285170900	1.3707281856079700	0.2396693823938150	1.4244417880284400	0.3676218117048140
0.2963	-16.9749209413383000	0.7064556136792910	-17.6075263734012000	1.0196703544286400	1.4146753355842200	0.2456263239898870	1.4547650011631000	0.3717948457360670
0.2975	-17.0055695423009000	0.6922223017237620	-17.5758692889448000	1.0396993864869200	1.4608550363120700	0.2520743619675500	1.4862291974985100	0.3764140650370270
0.2988	-17.0202460504109000	0.6779446304543670	-17.5264871783310000	1.0616374107411500	1.5093466024620800	0.2589987700585060	1.5188849431339100	0.3815256066784040
0.3000	-17.0187297376754000	0.6637619621989830	-17.4591766138410000	1.0855776940724800	1.5602299786750500	0.2663822298611060	1.5527910388753600	0.3871776712348240
0.3013	-17.0007848883508000	0.6498446028396460	-17.3737398850969000	1.1115809871210200	1.6135856802020200	0.2742057036860740	1.5880152015260200	0.3934203541821970
0.3025	-16.9661673422864000	0.6363943058484110	-17.2699919922183000	1.1396706567420200	1.6694947347969000	0.2824492769539380	1.6246346953019000	0.4003054672217170
0.3038	-16.9146313675955000	0.6236433822725140	-17.1477674923942000	1.1698298396408600	1.7280386267175700	0.2910929403896620	1.6627369022602200	0.4078863565143180
0.3050	-16.8459367132917000	0.6118519341701900	-17.0069270449273000	1.2020007245502500	1.7892992443420200	0.3001172920168710	1.7024198202213900	0.4162177256617780
0.3063	-16.7598556915318000	0.6013027045548860	-16.8473635099548000	1.2360858857206200	1.8533588334179000	0.3095041477671040	1.7437924768325000	0.4253554722040370
0.3075	-16.6561801414801000	0.5922931106966360	-16.6690074696540000	1.2719514332397900	1.9202999582168700	0.3192370568523100	1.7869752485621800	0.4353565462260340
0.3088	-16.5347281321760000	0.5851242556752760	-16.4718320571875000	1.3094316349437400	1.9902054728504700	0.3293017237013690	1.8321000730638000	0.4462788379651590
0.3100	-16.3953502697397000	0.5800871341972930	-16.2558569972160000	1.3483346079793000	2.0631585047413300	0.3396863422839780	1.8793105425803800	0.4581810985996000
0.3113	-16.2379354843761000	0.5774468469173290	-16.0211517817776000	1.3884486719346100	2.1392424518308600	0.3503818512525620	1.9287618654043100	0.4711228952292980
0.3125	-16.0624161845728000	0.5774263050300280	-15.7678379259174000	1.4295489886074000	2.2185409945848800	0.3613821198185770	1.9806206823581500	0.4851645973844160
0.3138	-15.8687726793182000	0.5801914385430430	-15.4960902679099000	1.4714041712599000	2.3011381230048400	0.3726840749511350	2.0350647259670800	0.5003673878475210
0.3150	-15.6570367838117000	0.5858400728169710	-15.2061372986614000	1.5137826143904100	2.3871181773582800	0.3842877806042210	2.0922823112673000	0.5167932850969990
0.3163	-15.4272945397451000	0.5943962438563260	-14.8982605234803000	1.5564583623763000	2.4765658992582300	0.3961964793806210	2.1524716489234200	0.5345051587864350
0.3175	-15.1796879976093000	0.6058108175710480	-14.5727928766861000	1.5992163945199700	2.5695664874817700	0.4084166063121510	2.2158399735826000	0.5535667142871530
0.3188	-14.9144160254417000	0.6199681214275830	-14.2301162254941000	1.6418572515692600	2.6662056509787400	0.4209577831988980	2.2826024831860300	0.5740424183963950
0.3200	-14.6317341258392000	0.6366972641417170	-13.8706580143913000	1.6842009641529100	2.7665696500493000	0.4338328001787260	2.3529810881779200	0.5959973365092550
0.3213	-14.3319532607848000	0.6557862174133940	-13.4948871149824000	1.7260902681202700	2.8707453155290700	0.4470575889576510	2.4272029730324700	0.6194968520508190
0.3225	-14.0154377017287000	0.6769966665048180	-13.1033089591565000	1.7673931077621700	2.9788200348261200	0.4606511895509100	2.5054989759473100	0.6446062416186980
0.3238	-13.6826019402548000	0.7000779970240950	-12.6964600454680000	1.8080044377841900	3.0908816928632700	0.4746357095907250	2.5881017955408300	0.6713900839295610
0.3250	-13.3339067122948000	0.7247793562087880	-12.2749019197846000	1.8478473409440500	3.2070185556568100	0.4890362723067810	2.6752440358010600	0.6999114871863410
0.3263	-12.9698542058929000	0.7508592995291330	-11.8392147413890000	1.8868734822575400	3.3273190845670900	0.5038809461681960	2.7671561026597600	0.7302311277116350
0.3275	-12.5909825386095000	0.7780929781988440	-11.3899905546123000	1.9250629239218800	3.4518716700123800	0.5192006459049130	2.8640639678872600	0.7624061023074300
0.3288	-12.1978596053789000	0.8062770991744890	-10.9278263934019000	1.9624233284072400	3.5807642743023200	0.5350289913499260	2.9661868187139600	0.7964886072080370
0.3300	-11.7910764106256000	0.8352330157098780	-10.4533173517006000	1.9989885809183400	3.7140839740948600	0.5514021075882600	3.0737346144841700	0.8325244667977390
0.3313	-11.3712400093692000	0.8648083282339690	-9.9670497558271000	2.0348168667304400	3.8519163939714500	0.5683583477078080	3.1869055745748800	0.8705515445810290
0.3325	-10.9389661906549000	0.8948773377027100	-9.4695945759974800	2.0699882436963500	3.9943450238277000	0.5859379184425750	3.3058836249152200	0.9105980766972120
0.3338	-10.4948720427585000	0.9253406313232870	-8.9615012125374600	2.1046017553852900	4.1414504139713200	0.6041823894804200	3.4308358338621100	0.9526809744453920
0.3350	-10.0395685431505000	0.9561240154312310	-8.4432917880698300	2.1387721357386200	4.2933092428558300	0.6231340693378800	3.5619098715607900	0.9968041468474710
0.3363	-9.5736533171376100	0.9871769535328750	-7.9154560698934000	2.1726261617342000	4.4499932534287600	0.6428352345215820	3.6992315293820000	1.0429568970991400
0.3375	-9.0977037074672900	1.0184706232824800	-7.3784471368275700	2.2062987162729400	4.6115680553130700	0.6633272041375210	3.8429023368984800	1.0911124476762400
0.3388	-8.6122702930334400	1.0499956746200400	-6.8326778919704500	2.2399286292537400	4.7780917913634000	0.6846492590251290	3.9929973131319800	1.1412266479008800
0.3400	-8.1178709881885200	1.0817597507405100	-6.2785185072122400	2.2736543704777900	4.9496136684414500	0.7068374125357110	4.1495628869078500	1.1932369149499000
0.3413	-7.6149858451037600	1.1137848216600400	-5.7162948672383700	2.3076096734843200	5.1261723537644600	0.7299230486210240	4.3126150186671000	1.2470614543475800
0.3425	-7.1040526701935300	1.1461043745711700	-5.1462880606525800	2.3419191744982600	5.3077942402805500	0.7539314512430680	4.4821375535002300	1.3025987986765000
0.3438	-6.5854635519536800	1.1787605039029800	-4.5687349444416200	2.3766941551243300	5.4944915873385000	0.7788802567523610	4.6580808323644900	1.3597276938788300
0.3450	-6.0595623818153400	1.2118009453402600	-3.9838297860187800	2.4120284808902200	5.6862605462132300	0.8047778674954860	4.8403605845572700	1.4183073519685600
0.3463	-5.5266434319661600	1.2452761006436300	-3.3917269651291300	2.4479948297220400	5.8830790835412100	0.8316218701889600	5.0288571188957900	1.4781780781178300
0.3475	-4.9869510347255700	1.2792361028556200	-2.7925446964075400	2.4846413043081200	6.0849048194150000	0.8593975061422550	5.2234148241690300	1.5391622695538300
0.3488	-4.4406803871696600	1.3137279735034000	-2.1863697126333100	2.5219885193982700	6.2916728009562600	0.8880762418544820	5.4238419824244700	1.6010657739400600
0.3500	-3.8879794825074100	1.3487929240564800	-1.5732628289130800	2.5600272487661700	6.5032932365119400	0.9176144876314050	5.6299108921976600	1.6636795860697800
0.3513	-3.3289521464981100	1.3844638527253100	-0.9532652892980360	2.5987167063885400	6.7196492197303200	0.9479525087267520	5.8413582926818600	1.7267818535884600
0.3525	-2.7636621333764500	1.4207630844891600	-0.3264057798989930	2.6379835222492200	6.9405944763381000	0.9790135684840160	6.0578860735890000	1.7901401549182800
0.3538	-2.1921382118950300	1.4577003970571400	0.3072920232908470	2.6777214553434700	7.1659511694695700	1.0107033366265200	6.2791622489732300	1.8535140057104800
0.3550	-1.6143801489731300	1.4952713685560800	0.9478015174778700	2.7177918656232700	7.3955078018606600	1.0429095887498000	6.5048221668851800	1.9166575442251800
0.3563	-1.0303654769518000	1.5334560745299400	1.5950850039364500	2.7580249438260200	7.6290172547090100	1.0755022156029100	6.7344699207532600	1.9793223410948000
0.3575	-0.4400569115081440	1.5722181528412900	2.2490854517288100	2.7982216746500400	7.8661950030343200	1.1083335532664400	6.9676799231878700	2.0412602749459800
0.3588	0.1565897283277350	1.6115042458092200	2.9097183639596500	2.8381564859775500	8.1067175458334600	1.1412390382193500	7.2039985990648300	2.1022264124155700
0.3600	0.7596172582868860	1.6512438198730500	3.5768639169148700	2.8775805161468900	8.3502210864022400	1.1740381848002000	7.4429461530411700	2.1619818293862400
0.3613	1.3690586927317000	1.6913493546253400	4.2503595388970700	2.9162254138061500	8.5963004941110700	1.2065358767659300	7.6840183675361000	2.2202963099959400
0.3625	1.9849288048951000	1.7317168854948200	4.9299930877440900	2.9538075715291200	8.8445085739563100	1.2385239594452600	7.9266883905559700	2.2769508613224800
0.3638	2.6072158527755300	1.7722268778679500	5.6154967739933600	2.9900326856821600	9.0943556648216700	1.2697831143056400	8.1704084781088800	2.3317399847901600
0.3650	3.2358736345989200	1.8127454051022500	6.3065419607104600	3.0246005311387000	9.3453095820687100	1.3000849936222500	8.4146116628019700	2.3844736505109600
0.3663	3.8708140287387800	1.8531255987053000	7.0027349516022700	3.0572098400643400	9.5967959151247600	1.3291945894572400	8.6587133280751900	2.4349789282212800
0.3675	4.5119001608190800	1.8932093358545500	7.7036138568269300	3.0875631784889500	9.8481986861743100	1.3568728084900400	8.9021126761803600	2.4831012385277300
0.3688	5.1589403259500900	1.9328291272932200	8.4086466016784800	3.1153717218755100	10.0988613718350000	1.3828792225613700	9.1441940873596400	2.5287052010268300
0.3700	5.8116827771994000	1.9718101673138900	9.1172301179309100	3.1403598404822500	10.3480882859592000	1.4069749641775800	9.3843283774814300	2.5716750711395800
0.3713	6.4698114729824000	2.0099725068910400	9.8286907319635100	3.1622694161655000	10.5951463188218000	1.4289257366078200	9.6218739713248600	2.6119147742509000
0.3725	7.1329428565329700	2.0471333109268300	10.5422857386921000	3.1808638236699900	10.8392670261731000	1.4485049095464500	9.8561780183248500	2.6493475630655700
0.3738	7.8006237204239200	2.0831091609395400	11.2572061265401000	3.1959315207917600	11.0796490608203000	1.4654966736991400	10.0865774861757000	2.6839153414462700
0.3750	8.4723301886630500	2.1177183652935100	11.9725803968234000	3.2072892025841300	11.3154609391946000	1.4796992312421700	10.3124002744440000	2.7155777147058700
0.3763	9.1474678285790100	2.1507832402045000	12.6874794015105000	3.2147844846348900	11.5458441353918000	1.4909280040309500	10.5329663947065000	2.7443108412258000
0.3775	9.8253728848835700	2.1821323262298500	13.4009221067395000	3.2182980891176300	11.7699164951714000	1.4990188477927500	10.7475892652632000	2.7701061723189500
0.3788	10.5053146092639000	2.2116025067482300	14.1118821759368000	3.2177455146763200	11.9867759622900000	1.5038312683955500	10.9555771667044000	2.7929691760803200
0.3800	11.1864986408792000	2.2390409970398900	14.8192952558439000	3.2130781772554100	12.1955046093915000	1.5052516456249000	11.1562348993796000	2.8129181464540800
0.3813	11.8680713764023000	2.2643071749994800	15.5220668408818000	3.2042840139734300	12.3951729654597000	1.5031964806401900	11.3488656755508000	2.8299832003282200
0.3825	12.5491252528745000	2.2872742272716800	16.2190805855373000	3.1913875465118700	12.5848446312298000	1.4976156952679900	11.5327732685997000	2.8442055622418200
0.3838	13.2287048527074000	2.3078305877219900	16.9092069303300000	3.1744494048254100	12.7635811724582000	1.4884960242422800	11.7072644301114000	2.8556372274436500
0.3850	13.9058137277669000	2.3258811486470400	17.5913119041051000	3.1535653167573800	12.9304472782334000	1.4758645548794300	11.8716515738534000	2.8643410789063100
0.3863	14.5794218287802000	2.3413482289533800	18.2642659639000000	3.1288645746001300	13.0845161676672000	1.4597924814668400	12.0252557141404000	2.8703915119548300
0.3875	15.2484734175509000	2.3541722876022300	18.9269527336826000	3.1005079957166500	13.2248752235958000	1.4403991521136600	12.1674096349634000	2.8738755914817300
0.3888	15.9118953329201000	2.3643123748106900	19.5782775051731000	3.0686854007800000	13.3506318263711000	1.4178564911228400	12.2974612558433000	2.8748947322654400
0.3900	16.5686054772781000	2.3717463177025100	20.2171753681196000	3.0336126396825700	13.4609193541767000	1.3923938753881200	12.4147771515314000	2.8735668541242300
0.3913	17.2175213888373000	2.3764706412290700	20.8426188440989000	2.9955282015186600	13.5549033086025000	1.3643035210720300	12.5187461765303000	2.8700289218235900
0.3925	17.8575687657539000	2.3785002291987300	21.4536249073134000	2.9546894512276200	13.6317875159339000	1.3339463843930800	12.6087831422964000	2.8644397360654000
0.3938	18.4876898113135000	2.3778677341589800	22.0492612878685000	2.9113685416695800	13.6908203463675000	1.3017584788985900	12.6843324943169000	2.8569827983914300
0.3950	19.1068512744464000	2.3746227486806400	22.6286519673550000	2.8658480564058900	13.7313008855117000	1.2682573345576700	12.7448719374005000	2.8478690323750800
0.3963	19.7140520665218000	2.3688307542805600	23.1909817927910000	2.8184164456534200	13.7525849852747000	1.2340480374815800	12.7899159604485000	2.8373391097751100
0.3975	20.3083303434597000	2.3605718677333500	23.7355001526257000	2.7693633261038300	13.7540911150004000	1.1998278572492700	12.8190192168176000	2.8256651071784200
0.3988	20.8887699515879000	2.3499394077856700	24.2615236770938000	2.7189747247137300	13.7353059291662000	1.1663878702038500	12.8317797227235000	2.8131512094997100
0.4000	21.4545061462784000	2.3370383082239100	24.7684379443100000	2.6675283571382100	13.6957894658394000	1.1346092498169300	12.8278418433172000	2.8001331847065400
0.4013	22.0047305041954000	2.3219834058125300	25.2556981926220000	2.6152890429512300	13.6351798909643000	1.1054511572556200	12.8068990439479000	2.7869763825081100
0.4025	22.5386949629327000	2.3048976338052700	25.7228290582672000	2.5625043717439900	13.5531977076182000	1.0799267496234000	12.7686963930457000	2.7740720615970100
0.4038	23.0557149358449000	2.2859101535454100	26.1694233745361000	2.5094007459965500	13.4496493566528000	1.0590642768731600	12.7130328129116000	2.7618319275260200
0.4050	23.5551714649203000	2.2651544581156500	26.5951400837232000	2.4561799374048200	13.3244301454278000	1.0438522218462600	12.6397630845670000	2.7506808666103800
0.4063	24.0365123904941000	2.2427664830487600	26.9997013257826000	2.4030163019043200	13.1775264543273000	1.0351713346164000	12.5487996210400000	2.7410479877001200
0.4075	24.4992525333514000	2.2188827597121700	27.3828887779402000	2.3500548034436100	13.0090171859314000	1.0337216821420000	12.4401140284428000	2.7333562268964300
0.4088	24.9429729021872000	2.1936386470608600	27.7445393280705000	2.2974099960042600	12.8190744384812000	1.0399575499866100	12.3137384751650000	2.7280109194682100
0.4100	25.3673189573268000	2.1671666769424300	28.0845401721816000	2.2451661060874400	12.6079634029420000	1.0540443814075400	12.1697668868388000	2.7253878829379700
0.4113	25.7719979798529000	2.1395950469785100	28.4028234335119000	2.1933783431941000	12.3760415006064000	1.0758479984983400	12.0083559793767000	2.7258216663776200
0.4125	26.1567756134989000	2.1110462932230200	28.6993604079280000	2.1420755439436600	12.1237567945764000	1.1049580016362000	11.8297261350821000	2.7295946828152000
0.4138	26.5214716643798000	2.0816361723559500	28.9741555475173000	2.0912642275924600	11.8516457223807000	1.1407381936720700	11.6341621181994000	2.7369279365557600
0.4150	26.8659552601966000	2.0514727802169600	29.2272403010880000	2.0409341087585900	11.5603302075443000	1.1823912465068600	11.4220136171727000	2.7479739754083300
0.4163	27.1901394852259000	2.0206559301475000	29.4586669360021000	1.9910650793465200	11.2505142147955000	1.2290244033949800	11.1936955923780000	2.7628125413952600
0.4175	27.4939756194583000	1.9892768110019800	29.6685024695775000	1.9416356378022500	10.9229798167806000	1.2797065904700000	10.9496884008470000	2.7814491775280400
0.4188	27.7774471190298000	1.9574179408569500	29.8568228394831000	1.8926327104693900	10.5785828398873000	1.3335122643685400	10.6905376635530000	2.8038167991233500
0.4200	28.0405634801626000	1.9251534283607600	30.0237074406169000	1.8440627752824200	10.2182481536069000	1.3895514831116800	10.4168538360549000	2.8297799897825900
0.4213	28.2833541300079000	1.8925495492401700	30.1692341505342000	1.7959641573886500	9.8429646626430100	1.4469881649442000	10.1293114399088000	2.8591415689438300
0.4225	28.5058624851593000	1.8596656406206800	30.2934749563773000	1.7484203102447000	9.4537800545640200	1.5050494280300400	9.8286479107806600	2.8916508267496500
0.4238	28.7081403124830000	1.8265553104673100	30.3964922833930000	1.7015738095619400	9.0517953488785900	1.5630288368587700	9.5156620201265600	2.9270127468745700
0.4250	28.8902425176570000	1.7932679535900300	30.4783361087301000	1.6556406502252800	8.6381592865241400	1.6202858567725300	9.1912118307869000	2.9648975388627400
0.4263	29.0522224748391000	1.7598505592739200	30.5390419248410000	1.6109242211818500	8.2140625923693400	1.6762431911735600	8.8562121526484900	3.0049498668780800
0.4275	29.1941279965766000	1.7263497886627500	30.5786295952906000	1.5678280110580200	7.7807321377808500	1.7303831223224100	8.5116314724733100	3.0467972730688200
0.4288	29.3159980268292000	1.6928142924672400	30.5971031231179000	1.5268656459401800	7.3394250259336700	1.7822435533668800	8.1584883420907700	3.0900574301699600
0.4300	29.4178601221887000	1.6592972312123200	30.5944513291498000	1.4886662861358600	6.8914226198420500	1.8314141533125800	7.7978472215199600	3.1343440002648800
0.4313	29.4997287674499000	1.6258589507889400	30.5706494158027000	1.4539727797750100	6.4380245324705100	1.8775328126088600	7.4308137883291800	3.1792710101598400
0.4325	29.5616045519842000	1.5925697551233200	30.5256613716991000	1.4236294680616400	5.9805425996958500	1.9202824962843000	7.0585297416345500	3.2244557697144900
0.4338	29.6034742133085000	1.5595127048133000	30.4594431543938000	1.3985564921239900	5.5202948597550500	1.9593885099510700	6.6821671480838800	3.2695204536323100
0.4350	29.6253115342149000	1.5267863550404200	30.3719465729159000	1.3797083309188400	5.0585995663982700	1.9946161535572100	6.3029223968705200	3.3140925387203100
0.4363	29.6270790603257000	1.4945073274019200	30.2631237787000000	1.3680165475646600	4.5967692667451400	2.0257687162950300	5.9220098499913200	3.3578043385527000
0.4375	29.6087305864563000	1.4628125881465700	30.1329322626124000	1.3643204169336600	4.1361049786425400	2.0526857559104100	5.5406552913769300	3.4002919080970100
0.4388	29.5702143432098000	1.4318612797336900	29.9813402468999000	1.3692935418704200	3.6778905061275200	2.0752416022831300	5.1600892927529300	3.4411936048763300
0.4400	29.5114768002642000	1.4018359246595100	29.8083323537725000	1.3833780967166500	3.2233869352169300	2.0933440259428600	4.7815406233683100	3.4801485931740500
0.4413	29.4324669901719000	1.3729427925891200	29.6139154268304000	1.4067389515144600	2.7738273551554900	2.1069330155841600	4.4062298335632800	3.5167955659755300
0.4425	29.3331412463834000	1.3454111986009700	29.3981243775524000	1.4392464974279200	2.3304118517804000	2.1159796137101100	4.0353631381926000	3.5507719381186500
0.4438	29.2134682416597000	1.3194914891201400	29.1610279265625000	1.4804903617667900	1.8943028192856800	2.1204847657783000	3.6701267160391500	3.5817137357870900
0.4450	29.0734342080415000	1.2954514831861300	28.9027341085098000	1.5298190209539600	1.4666206342913400	2.1204781454980300	3.3116815268145600	3.6092563743210300
0.4463	28.9130482170275000	1.2735711827804500	28.6233954105071000	1.5863954758513900	1.0484397320629000	2.1160169272793700	2.9611587291526900	3.6330364809818700
0.4475	28.7323473985643000	1.2541356600815700	28.3232134177101000	1.6492580494235800	0.6407851194755290	2.1071844862915100	2.6196557618683000	3.6526948848707100
0.4488	28.5314019798663000	1.2374261810148000	28.0024428463282000	1.7173774357503100	0.2446293532941600	2.0940890169956400	2.2882331271858100	3.6678808657940300
0.4500	28.3103200299716000	1.2237098328146900	27.6613948545867000	1.7897046799561800	-0.1391099941337850	2.0768620720289800	1.9679118890627100	3.6782577302985400
0.4513	28.0692518032578000	1.2132281715623800	27.3004395361522000	1.8652081804706900	-0.5095723662543100	2.0556570345202400	1.6596718727973500	3.6835097687479400
0.4525	27.8083935847112000	1.2061856562045500	26.9200075182293000	1.9429001981764100	-0.8659557414936790	2.0306475479368900	1.3644505249357800	3.6833506440179100
0.4538	27.5279909512039000	1.2027388324601500	26.5205906075230000	2.0218545911105400	-1.2075176366713700	2.0020259380659100	1.0831423664633900	3.6775332711648300
0.4550	27.2283413758834000	1.2029873108809400	26.1027414507059000	2.1012178410184100	-1.5335755961833100	1.9700016713568400	0.8165989488293830	3.6658612684348400
0.4563	26.9097961164714000	1.2069674998222800	25.6670722008175000	2.1802152702429900	-1.8435071733443800	1.9347999022274400	0.5656292029222210	3.6482020924427600
0.4575	26.5727613423708000	1.2146497941546900	25.2142522059667000	2.2581539639077200	-2.1367494151936600	1.8966601687507600	0.3310000567755760	3.6245020119265700
0.4588	26.2176984697472000	1.2259395212735800	24.7450047607012000	2.3344234974882700	-2.4127978674259600	1.8558353013307900	0.1134371889404380	3.5948031201658500
0.4600	25.8451236881415000	1.2406814878113900	24.2601029825378000	2.4084952120080500	-2.6712051220505300	1.8125906126404500	-0.0863742188302732	3.5592626268472600
0.4613	25.4556066767427000	1.2586675526654500	23.7603648956925000	2.4799205059293500	-2.9115789365768000	1.7672034393850900	-0.2677888633185850	3.5181746900633400
0.4625	25.0497685232812000	1.2796463593517100	23.2466478204815000	2.5483284211321900	-3.1335799594474300	1.7199631074352900	-0.4302009607205550	3.4719950210511400
0.4638	24.6282788735241000	1.3033342374526200	22.7198421798230000	2.6134226749427800	-3.3369191017826600	1.6711713914377700	-0.5730442560711030	3.4213683736632000
0.4650	24.1918523542758000	1.3294263244532100	22.1808648435541000	2.6749782136685700	-3.5213546003531800	1.6211435376634000	-0.6957924898803940	3.3671587495676000
0.4663	23.7412443271265000	1.3576071229454800	21.6306521368563000	2.7328373203881700	-3.6866888212051800	1.5702099133205400	-0.7979603859038370	3.3104816127721700
0.4675	23.2772460433567000	1.3875599346025000	21.0701526412036000	2.7869052892221800	-3.8327648574164400	1.5187183342853200	-0.8791051967911910	3.2527364890328200
0.4688	22.8006792819322000	1.4189748458924500	20.5003199154701000	2.8371456718796000	-3.9594629778967500	1.4670371015971200	-0.9388288160582220	3.1956368912409400
0.4700	22.3123905621331000	1.4515551422137800	19.9221052619638000	2.8835751047476400	-4.0666969869828200	1.4155587377419500	-0.9767804364028400	3.1412324691702600
0.4713	21.8132450300363000	1.4850221778728000	19.3364506580061000	2.9262577330497800	-4.1544105569068800	1.3647043457081500	-0.9926597069361760	3.0919157065635900
0.4725	21.3041201238719000	1.5191188264452200	18.7442819688245000	2.9652992607149700	-4.2225735969073100	1.3149284020147200	-0.9862203165298840	3.0504028325783700
0.4738	20.7858991273035000	1.5536116871488100	18.1465025521104000	3.0008406691539800	-4.2711787234626000	1.2667236210320700	-0.9572739079000260	3.0196769599406900
0.4750	20.2594647218900000	1.5882922397677600	17.5439873583019000	3.0330516638145500	-4.3002378956198900	1.2206252738877800	-0.9056942076610250	3.0028826310450200
0.4763	19.7256926502546000	1.6229771353848500	16.9375776229659000	3.0621239229149700	-4.3097792776815000	1.1772140024934000	-0.8314212419009820	3.0031670916595400
0.4775	19.1854455996164000	1.6575077925988700	16.3280762380592000	3.0882642369740700	-4.2998443887469700	1.1371157565329400	-0.7344654953992410	3.0234758463709500
0.4788	18.6395674112001000	1.6917494461885300	15.7162438770190000	3.1116876396975700	-4.2704855947619100	1.1009970731539400	-0.6149118655925080	3.0663264356961700
0.4800	18.0888777145789000	1.7255897719210600	15.1027959345690000	3.1326106397580900	-4.2217639935841500	1.0695536788880300	-0.4729232594266400	3.1335986989405900
0.4813	17.5341670773119000	1.7589371899675200	14.4884003261547000	3.1512446686524900	-4.1537477370091200	1.0434905878750500	-0.3087436818646240	3.2263835932918700
0.4825	16.9761927495507000	1.7917189313527700	13.8736761746479000	3.1677898620333400	-4.0665108258380200	1.0234928208861100	-0.1227006691738150	3.3449208552612600
0.4838	16.4156750709833000	1.8238789373182300	13.2591933940664000	3.1824292907182500	-3.9601324052377900	1.0101877855043900	0.0847930711746567	3.4886318766504200
0.4850	15.8532945939592000	1.8553756501682500	12.6454731621316000	3.1953237530311200	-3.8346965781535600	1.0041030601211000	0.3132389385323030	3.6562291236125500
0.4863	15.2896899622276000	1.8861797455899900	12.0329892559287000	3.2066072322703100	-3.6902927447285400	1.0056260124862800	0.5620527408637910	3.8458683788677700
0.4875	14.7254565697238000	1.9162718499858300	11.4221702080416000	3.2163831120186700	-3.5270164658963800	1.0149730499143800	0.8305661026473370	4.0553091246642600
0.4888	14.1611460084966000	1.9456402814667500	10.8134022246348000	3.2247212279095700	-3.3449708397190100	1.0321751903792500	1.1180290336450900	4.2820577504158700
0.4900	13.5972662994434000	1.9742788493437800	10.2070327924805000	3.2316558177050400	-3.1442683695907800	1.0570829740661000	1.4236136824847200	4.5234809607648600
0.4913	13.0342828842554000	2.0021847438342000	9.6033748893289200	3.2371844126399900	-2.9250332939951900	1.0893888514206200	1.7464192655679600	4.7768873337869900
0.4925	12.4726203421447000	2.0293565449833000	9.0027117016094400	3.2412676925591000	-2.6874043382550800	1.1286611700410600	2.0854781262211600	5.0395813121881500
0.4938	11.9126647808323000	2.0557923772867200	8.4053017453930400	3.2438303060821900	-2.4315378401545900	1.1743822539238800	2.4397628418893900	5.3088963845655000
0.4950	11.3547668382426000	2.0814882340327500	7.8113842808368200	3.2447626355815000	-2.1576111937889000	1.2259839576955700	2.8081942598069500	5.5822141975466800
0.4963	10.7992452196951000	2.1064364928341100	7.2211849068429600	3.2439234658367500	-1.8658265495358800	1.2828764803446600	3.1896503058972800	5.8569751449684600
0.4975	10.2463906854058000	2.1306246410538400	6.6349212211582200	3.2411434954821100	-1.5564147027409400	1.3444688550958000	3.5829753800106300	6.1306844789083300
0.4988	9.6964703950954700	2.1540342267434800	6.0528084313156100	3.2362296122775700	-1.2296390999965500	1.4101815308350900	3.9869901252273900	6.4009166232053000
0.5000	9.1497325106606300	2.1766400472455800	5.4750648034384700	3.2289698372110800	-0.8857998901816560	1.4794525593052600	4.4005013415317600	6.6653193022586800
0.5013	8.6064109543356200	2.1984095837698600	4.9019168389029600	3.2191388287516700	-0.5252379477001340	1.5517392428992000	4.8223118056815500	6.9216183365150400
0.5025	8.0667302185264700	2.2193026860837900	4.3336040732550400	3.2065038274085000	-0.1483387973367240	1.6265169667358300	5.2512297598591500	7.1676234512617600
0.5038	7.5309101244170300	2.2392715070477500	3.7703833977573200	3.1908309122047700	0.2444636263293550	1.7032765947046800	5.6860778413919100	7.4012351339531300
0.5050	6.9991704293475600	2.2582606821810300	3.2125328116948500	3.1718914348344700	0.6526834468487440	1.7815214223511200	6.1257012437398400	7.6204524004513900
0.5063	6.4717351876619300	2.2762077448932700	2.6603545233208200	3.1494684942568600	1.0757795961652300	1.8607643361744800	6.5689749240411800	7.8233812474854200
0.5075	5.9488367760431400	2.2930437635950400	2.1141773293126700	3.1233633144741500	1.5131528938859600	1.9405255592517700	7.0148097036677100	8.0082435445221400
0.5088	5.4307195021935100	2.3086941827588300	1.5743582170135300	3.0934013914150700	1.9641434932308100	2.0203311672215300	7.4621571443312100	8.1733861303209400
0.5100	4.9176427250151600	2.3230798462957200	1.0412831505722100	3.0594382813171400	2.4280287227133200	2.0997124244814600	7.9100131219043800	8.3172899123686300
0.5113	4.4098834251730600	2.3361181784893700	0.5153670211560510	3.0213649127084800	2.9040213452820700	2.1782059033922800	8.3574200614103700	8.4385788107823600
0.5125	3.9077381769667700	2.3477244952794900	-0.0029472377899046	2.9791123167732700	3.3912682511425100	2.2553542964664300	8.8034678375863400	8.5360284349589400
0.5138	3.4115244855372900	2.3578134169243400	-0.5131903474807100	2.9326556860890200	3.8888495969571300	2.3307078029832400	9.2472933844272000	8.6085744267681000
0.5150	2.9215814671872600	2.3663003519347100	-1.0148691483720500	2.8820176888684300	4.3957784026600400	2.4038259600184900	9.6880790930366400	8.6553204465600900
0.5163	2.4382698645400400	2.3731030215752000	-1.5074697670830400	2.8272709843027600	4.9110006176520800	2.4742797885005000	10.1250501092004000	8.6755458179861100
0.5175	1.9619714020169400	2.3781429940968200	-1.9904614017068100	2.7685399037857900	5.4333956702008000	2.5416541340872700	10.5574706700936000	8.6687128864115900
0.5188	1.4930875004162100	2.3813471981512500	-2.4633006258959200	2.7060012821432200	5.9617775167575200	2.6055500978037200	10.9846396435752000	8.6344741862781800
0.5200	1.0320373821028000	2.3826493855201200	-2.9254361001199200	2.6398844420039600	6.4948962111520900	2.6655874704536900	11.4058854538035000	8.5726795586037300
0.5213	0.5792556103959170	2.3819915143744300	-3.3763135705627900	2.5704703526345600	7.0314400170276300	2.7214071061625400	11.8205605935095000	8.4833834152835100
0.5225	0.1351891180826750	2.3793250257676700	-3.8153810323861900	2.4980900013350900	7.5700380901080000	2.7726731925547700	12.2280359360152000	8.3668524176973700
0.5238	-0.2997062095651100	2.3746119879672600	-4.2420939344321100	2.4231220301255200	8.1092637593072200	2.8190753966725200	12.6276950682649000	8.2235739307331200
0.5250	-0.7249693225733670	2.3678260855415700	-4.6559203065810200	2.3459897020295600	8.6476384365068400	2.8603308855751000	13.0189288686293000	8.0542657388559800
0.5263	-1.1401380822421300	2.3589534328400400	-5.0563456984591800	2.2671572687290900	9.1836361832542000	2.8961862376085300	13.4011305491026000	7.8598876792451500
0.5275	-1.5447535365336900	2.3479931946325700	-5.4428778284254800	2.1871258134820100	9.7156889579677600	2.9264192738356000	13.7736913701386000	7.6416560713423600
0.5288	-1.9383643019532000	2.3349580002133900	-5.8150508541183000	2.1064286385540600	10.2421925590838000	2.9508408485925200	14.1359972173357000	7.4010621178744500
0.5300	-2.3205309571295000	2.3198741412307100	-6.1724291896210900	2.0256262535009800	10.7615132681017000	2.9692966433626400	14.4874262022137000	7.1398958364829600
0.5313	-2.6908303537641800	2.3027815478707300	-6.5146108088364300	1.9453009980511700	11.2719951822625000	2.9816690091276700	14.8273474147922000	6.8602775673899900
0.5325	-3.0488597533314900	2.2837335427674700	-6.8412299893473600	1.8660513001283000	11.7719682102746000	2.9878788993417100	15.1551209146263000	6.5646996889180200
0.5338	-3.3942407027196100	2.2627963770370300	-7.1519594654494800	1.7884855258188300	12.2597566868203000	2.9878879292474100	15.4700990008616000	6.2560818108306200
0.5350	-3.7266225687404800	2.2400485579853300	-7.4465119729070000	1.7132153260986600	12.7336885435960000	2.9817005881957600	15.7716287527047000	5.9378432454540700
0.5363	-4.0456856599490600	2.2155799831042400	-7.7246411812256800	1.6408483310537400	13.1921049576799000	2.9693666207411600	16.0590557818391000	5.6139965727068300
0.5375	-4.3511438743415900	2.1894908997224500	-7.9861420218030700	1.5719799983762300	13.6333703831924000	2.9509835802232600	16.3317290900318000	5.2892647089995800
0.5388	-4.6427468230407500	2.1618907139046900	-8.2308504321069400	1.5071844092364100	14.0558828602462000	2.9266995457441300	16.5890068803518000	4.9692192104890800
0.5400	-4.9202813927658200	2.1328966757219900	-8.4586425468665500	1.4470038495120100	14.4580844864187000	2.8967159799871100	16.8302631309659000	4.6604262050773500
0.5413	-5.1835727233927600	2.1026324707269200	-8.6694333769334000	1.3919371504836600	14.8384719303408000	2.8612906907716600	17.0548947086861000	4.3705631655385600
0.5425	-5.4324845907944000	2.0712267492946100	-8.8631750248025600	1.3424270171255700	15.1956068640201000	2.8207408424575300	17.2623287777443000	4.1084294865131200
0.5438	-5.6669191988962100	2.0388116264219800	-9.0398544926128400	1.2988469463525600	15.5281261898678000	2.7754459422903000	17.4520302496382000	3.8837191340533600
0.5450	-5.8868163979701400	2.0055211846423300	-9.1994911435764800	1.2614887873771200	15.8347519400823000	2.7258506985031800	17.6235090232782000	3.7063834321869900
0.5463	-6.0921523582016400	1.9714900119745700	-9.3421338810604400	1.2305524145089100	16.1143007301253000	2.6724676073021600	17.7763267807937000	3.5854614597492200
0.5475	-6.2829377382377200	1.9368518053833100	-9.4678581108982800	1.2061392092931500	16.3656926542533000	2.6158790694954900	17.9101031320442000	3.5274869245604100
0.5488	-6.4592153976669800	1.9017380682114800	-9.5767625520456500	1.1882509203927600	16.5879595189313000	2.5567387585792300	18.0245209384237000	3.5349607133071500
0.5500	-6.6210577102492600	1.8662769276258100	-9.6689659585874200	1.1767949009646400	16.7802523188585000	2.4957718551637800	18.1193306915787000	3.6056037037751800
0.5513	-6.7685635413238400	1.8305920954898900	-9.7446038125834400	1.1715957820848300	16.9418478696728000	2.4337736249026900	18.1943538718673000	3.7328174900384900
0.5525	-6.9018549582685300	1.7948019934689500	-9.8038250425951700	1.1724125587455000	17.0721545208516000	2.3716056519186200	18.2494852610016000	3.9071085800757400
0.5538	-7.0210737471461900	1.7590190607825600	-9.8467888173929400	1.1789591579188700	17.1707168820276000	2.3101888624244500	18.2846942298853000	4.1177768872614000
0.5550	-7.1263778116525300	1.7233492610194400	-9.8736614588319500	1.1909260889787900	17.2372195061250000	2.2504923188032300	18.3000250634758000	4.3542644552318700
0.5563	-7.2179375320028500	1.6878918029024300	-9.8846135127108400	1.2080008417153600	17.2714894834328000	2.1935166952483200	18.2955964176332000	4.6069469417192700
0.5575	-7.2959321612801700	1.6527390888403200	-9.8798170119401700	1.2298852030257100	17.2734979118781000	2.1402714551759500	18.2716000272667000	4.8674504576227000
0.5588	-7.3605463348324300	1.6179769044038700	-9.8594429626903200	1.2563083969017600	17.2433602202195000	2.0917451521280000	18.2282988001936000	5.1286747515846500
0.5600	-7.4119667643851800	1.5836848612636800	-9.8236590812944100	1.2870356873858500	17.1813353326508000	2.0488690723826100	18.1660244368880000	5.3846774211646500
0.5613	-7.4503791825105300	1.5499371052372600	-9.7726278073439800	1.3218726630099700	17.0878236756066000	2.0124756581359400	18.0851747129030000	5.6305148144810400
0.5625	-7.4759655949618700	1.5168032994004300	-9.7065046163955700	1.3606657815518300	16.9633640407179000	1.9832546707209800	17.9862105490895000	5.8620871091856900
0.5638	-7.4889018883476600	1.4843498891133000	-9.6254366538143800	1.4032999108239900	16.8086293320632000	1.9617115395324700	17.8696529765115000	6.0760059515452100
0.5650	-7.4893558291234800	1.4526416506225400	-9.5295617093526600	1.4496936107482900	16.6244212410209000	1.9481332809311300	17.7360800805602000	6.2694884010260300
0.5663	-7.4774854775699800	1.4217435169336300	-9.4190075498900200	1.4997928283721300	16.4116639079080000	1.9425672380708600	17.5861239847727000	6.4402747442503400
0.5675	-7.4534380280155700	1.3917226632224400	-9.2938916250790300	1.5535635733151500	16.1713966457064000	1.9448164216128900	17.4204679117015000	6.5865658098031300
0.5688	-7.4173490747568700	1.3626508185610400	-9.1543211571090800	1.6109840402030100	15.9047658169282000	1.9544526413123000	17.2398433378380000	6.7069753582166500
0.5700	-7.3693422925417300	1.3346067506979700	-9.0003936210778900	1.6720365630765100	15.6130159693617000	1.9708456133077300	17.0450272434874000	6.8004937563217100
0.5713	-7.3095295115697500	1.3076788458411900	-8.8321976162687900	1.7366997276659500	15.2974803495016000	1.9932037137703500	16.8368394472820000	6.8664599393813100
0.5725	-7.2380111599714200	1.2819676760321000	-8.6498141208672500	1.8049409261747300	14.9595709233278000	2.0206207202824500	16.6161400087417000	6.9045394063579800
0.5738	-7.1548770416337000	1.2575884135685200	-8.4533181134226700	1.8767096079480800	14.6007680420295000	2.0521229341037400	16.3838266806450000	6.9147066177202200
0.5750	-7.0602074138103100	1.2346729167183500	-8.2427805339876200	1.9519314501919600	14.2226098945388000	2.0867122099570000	16.1408323953331000	6.8972306665796000
0.5763	-6.9540743267945100	1.2133712766204100	-8.0182705468482300	2.0305036397344100	13.8266818889751000	2.1234020751457500	15.8881227742539000	6.8526634896099200
0.5775	-6.8365431865818600	1.1938525864896300	-7.7798580557604100	2.1122914164393600	13.4146061013947000	2.1612457583088700	15.6266936564421000	6.7818301959959000
0.5788	-6.7076745004979500	1.1763046778576200	-7.5276164123921600	2.1971259808413600	12.9880309229428000	2.1993562279383500	15.3575686473745000	6.6858213409550500
0.5800	-6.5675257649171200	1.1609325736283400	-7.2616252499828700	2.2848038146628300	12.5486210260551000	2.2369191458483100	15.0817966930383000	6.5659871718098600
0.5813	-6.4161534533112900	1.1479554447934400	-6.9819733676746900	2.3750874063134600	12.0980477573032000	2.2732000165061300	14.8004496838782000	6.4239340405583200
0.5825	-6.2536150619319500	1.1376019369562500	-6.6887615869750800	2.4677073180216100	11.6379800493355000	2.3075468788703200	14.5146200889917000	6.2615233113179700
0.5838	-6.0799711695413400	1.1301038607780900	-6.3821055006418800	2.5623654805117200	11.1700759277401000	2.3393897698370300	14.2254186125180000	6.0808731869011000
0.5850	-5.8952874669436300	1.1256884149982600	-6.0621380360780400	2.6587395580772700	10.6959746712227000	2.3682379877651500	13.9339718522914000	5.8843639127733300
0.5863	-5.6996367118618200	1.1245693165085400	-5.7290117601008000	2.7564881935719600	10.2172896661207000	2.3936759660913700	13.6414199269523000	5.6746467398963200
0.5875	-5.4931005652682100	1.1269374182917000	-5.3829008595849700	2.8552569203515200	9.7356019798054600	2.4153583662227600	13.3489140236389000	5.4546567512837900
0.5888	-5.2757712669656500	1.1329515594496300	-5.0240027426840800	2.9546845167110500	9.2524546626373700	2.4330048305762200	13.0576138057909000	5.2276290302264700
0.5900	-5.0477531113734000	1.1427304657274400	-4.6525392176642000	3.0544095772334100	8.7693477752246700	2.4463947034879200	12.7686846109298000	4.9971164365155400
0.5913	-4.8091636893088300	1.1563464697283000	-4.2687572202749100	3.1540770834236900	8.2877341267855300	2.4553619263357400	12.4832943626292000	4.7670051296477500
0.5925	-4.5601348680864200	1.1738216404371400	-3.8729290753604700	3.2533447713398400	7.8090157011521600	2.4597902381246900	12.2026101199450000	4.5415205449887900
0.5938	-4.3008134902653200	1.1951266294382600	-3.4653522933250500	3.3518891146816000	7.3345407392442100	2.4596087586419500	11.9277941918526000	4.3252115137351900
0.5950	-4.0313617804586500	1.2201822133388700	-3.0463489163266800	3.4494107659759700	6.8656014407904600	2.4547879936928100	11.6599997539156000	4.1228939051126200
0.5963	-3.7519574592065500	1.2488632072943000	-2.6162644419684600	3.5456393242568300	6.4034322438127800	2.4453362774108700	11.4003659189003000	3.9395292574108000
0.5975	-3.4627935723505500	1.2810042018380900	-2.1754663632306300	3.6403373234582900	5.9492086376803400	2.4312966524091500	11.1500122313466000	3.7800125583023500
0.5988	-3.1640780529638900	1.3164064659943100	-1.7243423721124700	3.7333033605381400	5.5040464638394800	2.4127441823397400	10.9100325775750000	3.6488536497844100
0.6000	-2.8560330401325300	1.3548453632540500	-1.2632982808053400	3.8243743055067500	5.0690016571057400	2.3897836914528600	10.6814885270656000	3.5497656937640600
0.6013	-2.5388939843761600	1.3960777174383500	-0.7927557182346310	3.9134265569020200	4.6450703795010300	2.3625479305798200	10.4654021481721000	3.4852208600566200
0.6025	-2.2129085730956200	1.4398487047580000	-0.3131496616468940	4.0003763260685000	4.2331894981057100	2.3311961774482600	10.2627483696152000	3.4560796290362000
0.6038	-1.8783355111910300	1.4858979997007400	0.1750741371503920	4.0851789524141900	3.8342373582597200	2.2959132903161800	10.0744469872475000	3.4614121976533700
0.6050	-1.5354431921676300	1.5339650385683200	0.6714617729267080	4.1678272702752500	3.4490348035289400	2.2569092465366200	9.9013544409147700	3.4985838482257900
0.6063	-1.1845082940523500	1.5837933707610700	1.1755538004415100	4.2483490666217600	3.0783463940466300	2.2144192107559300	9.7442555068453300	3.5635857854799400
0.6075	-0.8258143328129810	1.6351341402848900	1.6868877888715900	4.3268036877638900	2.7228817752054000	2.1687041898317900	9.6038550655609700	3.6515110168995400
0.6088	-0.4596502042478200	1.6877487816800300	2.2050007706716500	4.4032778722511700	2.3832971494024700	2.1200523419080900	9.4807701131233300	3.7570473716651200
0.6100	-0.0863087439175467	1.7414110324292800	2.7294315437114500	4.4778809057244200	2.0601968049503300	2.0687810137587200	9.3755221844696600	3.8748895144865500
0.6113	0.2939146661765070	1.7959083654245600	3.2597227915215900	4.5507392107786400	1.7541346587373800	2.0152395811104500	9.2885303520173600	4.0000265150261500
0.6125	0.6807234158532030	1.8510429368871200	3.7954229927006700	4.6219905000561800	1.4656157729491000	1.9598131572393300	9.2201049514081100	4.1279078693681400
0.6138	1.0738208817927900	1.9066321322891200	4.3360880965631700	4.6917776330127500	1.1950978109997400	1.9029272092933000	9.1704421702372700	4.2545150384006000
0.6150	1.4729115114689500	1.9625087787063000	4.8812829475309100	4.7602423254467700	0.9429924034756480	1.8450530695779800	9.1396196161365400	4.3763706650428800
0.6163	1.8777017488074900	2.0185210786603000	5.4305824452852800	4.8275188654806100	0.7096664011023260	1.7867142357177500	9.1275929589740500	4.4905125185021000
0.6175	2.2879007758542400	2.0745323089181000	5.9835724311803400	4.8937279898844100	0.4954429983292860	1.7284931985622300	9.1341937191672700	4.5944511243672600
0.6188	2.7032210470732200	2.1304203183028000	6.5398502940277300	4.9589710701719800	0.3006027178241370	1.6710382937611900	9.1591282506579200	4.6861227425950900
0.6200	3.1233785962408000	2.1860768513540200	7.0990252905629800	5.0233247486331300	0.1253842526061180	1.6150697142811400	9.2019779434821900	4.7638440484454300
0.6213	3.5480931003618400	2.2414067194566200	7.6607185782918100	5.0868361505049700	-0.0300148316103600	1.5613833286640500	9.2622006482598300	4.8262714800685200
0.6225	3.9770876907593500	2.2963268375232200	8.2245629614730200	5.1495187803362200	-0.1654375262266420	1.5108503387145300	9.3391333051157600	4.8723662563447600
0.6238	4.4100885086023100	2.3507651421265300	8.7902023548575100	5.2113491892459100	-0.2807669299256740	1.4644101692801600	9.4319957438776100	4.9013650463120600
0.6250	4.8468240105960500	2.4046594058163900	9.3572909741973600	5.2722644766177600	-0.3759259042930860	1.4230535268415100	9.5398956107315600	4.9127558129373800
0.6263	5.2870240399851400	2.4579559619903200	9.9254922669039000	5.3321606664355600	-0.4508768180892640	1.3877926722039100	9.6618343674727500	4.9062582118396400
0.6275	5.7304186876367600	2.5106083549772200	10.4944775999395000	5.3908919765364200	-0.5056213627360340	1.3596171289827500	9.7967143014516500	4.8818079494700200
0.6288	6.1767369767218300	2.5625759308957600	11.0639247246479000	5.4482709797719300	-0.5402004222641000	1.3394357112929200	9.9433464762821000	4.8395446095464200
0.6300	6.6257054113126000	2.6138223863563500	11.6335160397464000	5.5040696400520200	-0.5546939829176570	1.3280098195681400	10.1004595451177000	4.7798025961138600
0.6313	7.0770464332956700	2.6643142941624400	12.2029366745820000	5.5580211934378400	-0.5492210706796330	1.3258874012870000	10.2667093402378000	4.7031049956847200
0.6325	7.5304768331312600	2.7140196277203000	12.7718724157664000	5.6098228342150400	-0.5239397089777350	1.3333498329124700	10.4406891455215000	4.6101603227279000
0.6338	7.9857061585390700	2.7629063086569100	13.3400075022142000	5.6591391572928100	-0.4790468934891180	1.3503831952366900	10.6209405525211000	4.5018622828102800
0.6350	8.4424351619731000	2.8109408048292200	13.9070223168669000	5.7056063004039100	-0.4147785857874120	1.3766803404055000	10.8059647958877000	4.3792928684734700
0.6363	8.9003543237456200	2.8580868080755600	14.4725910080082000	5.7488367216612100	-0.3314097319388780	1.4116724832685700	10.9942344589218000	4.2437292942801300
0.6375	9.3591424837343500	2.9043040223060800	15.0363790786442000	5.7884245395673300	-0.2292543155523400	1.4545820768193400	11.1842054342497000	4.0966554706852400
0.6388	9.8184656112940800	2.9495470925228700	15.5980409883056000	5.8239513534177900	-0.1086654568606330	1.5044852476649600	11.3743290179426000	3.9397788840618900
0.6400	10.2779757404501000	2.9937647038929700	16.1572178171588000	5.8549924523350500	0.0299644302062560	1.5603727490822800	11.5630640082644000	3.7750538270800700
0.6413	10.7373100955418000	3.0368988769919500	16.7135350469272000	5.8811233112885600	0.1862034125751200	1.6212018664016800	11.7488886732866000	3.6047117722445700
0.6425	11.1960904309285000	3.0788844808471000	17.2666005163989000	5.9019262629064400	0.3595797373942750	1.6859358952345000	11.9303124454923000	3.4312990350175600
0.6438	11.6539226068505000	3.1196489796133500	17.8160026108401000	5.9169972253105000	0.5495814548050420	1.7535711643585300	12.1058871972255000	3.2577202531845500
0.6450	12.1103964217609000	3.1591124218945600	18.3613087441182000	5.9259523593719000	0.7556559697062430	1.8231535238473500	12.2742179499153000	3.0872828398643300
0.6463	12.5650857191607000	3.1971876742368800	18.9020641894608000	5.9284345245173700	0.9772095361578260	1.8937869229508600	12.4339728736685000	2.9237313838333100
0.6475	13.0175487839179000	3.2337808925909300	19.4377913093808000	5.9241194012830900	1.2136067164862600	1.9646366068414300	12.5838924426376000	2.7712510020472400
0.6488	13.4673290389821000	3.2687922180315400	19.9679892273484000	5.9127211517990700	1.4641698352063500	2.0349289922635000	12.7227976254820000	2.6344053374107400
0.6500	13.9139560480913000	3.3021166762199300	20.4921339734257000	5.8939974966263900	1.7281784649901800	2.1039497256638900	12.8495970090021000	2.5179629519343500
0.6513	14.3569468234435000	3.3336452544365900	21.0096791236483000	5.8677540979040800	2.0048689876860100	2.1710409309354000	12.9632927762034000	2.4265678884791600
0.6525	14.7958074295184000	3.3632661258306000	21.5200569389988000	5.8338481542860400	2.2934342774341700	2.2355982698085800	13.0629854866167000	2.3642457431947000
0.6538	15.2300348656785000	3.3908659879795700	22.0226799951416000	5.7921911319944300	2.5930235548726700	2.2970681674686700	13.1478776349900000	2.3338166377684700
0.6550	15.6591192013990000	3.4163314819066300	22.5169432795672000	5.7427505775136600	2.9027424612137200	2.3549453794161200	13.2172759928482000	2.3363825311320300
0.6563	16.0825459295711000	3.4395506581742400	23.0022267193416000	5.6855509798721500	3.2216533989751700	2.4087709684995300	13.2705927646409000	2.3710910406702700
0.6575	16.4997984958717000	3.4604144582862300	23.4778980911715000	5.6206736729656300	3.5487761828023100	2.4581307015857900	13.3073456153003000	2.4352875290442700
0.6588	16.9103609561742000	3.4788181820521000	23.9433162567216000	5.5482557899870900	3.8830890393329900	2.5026538465507800	13.3271566481544000	2.5249929486713700
0.6600	17.3137207098156000	3.4946629144796700	24.3978346605044000	5.4684883020601400	4.2235299896183100	2.5420123400818800	13.3297504304947000	2.6355158090314100
0.6613	17.7093712545674000	3.5078568888736800	24.8408050252889000	5.3816131913236400	4.5689986415398500	2.5759202970302000	13.3149511779508000	2.7620046595666300
0.6625	18.0968149096163000	3.5183167658984600	25.2715811805058000	5.2879198250506300	4.9183584133383200	2.6041338374862400	13.2826792176450000	2.8998363743865000
0.6638	18.4755654557560000	3.5259688112590100	25.6895229619279000	5.1877406122778600	5.2704392031410500	2.6264512151115600	13.2329468539212000	3.0448297612224500
0.6650	18.8451506470343000	3.5307499573239100	26.0940001251448000	5.0814460384396300	5.6240405135902800	2.6427132376014700	13.1658537598070000	3.1933255205686600
0.6663	19.2051145547240000	3.5326087365276400	26.4843962201685000	4.9694391872057200	5.9779350355300200	2.6528039764192000	13.0815820128879000	3.3421839361784600
0.6675	19.5550197118678000	3.5315060769051500	26.8601123791946000	4.8521498724432900	6.3308726901278900	2.6566517676592600	12.9803908864535000	3.4887413260867600
0.6688	19.8944490339404000	3.5274159527995000	27.2205709736798000	4.7300285168587300	6.6815851245618500	2.6542305089991900	12.8626114964626000	3.6307514983052800
0.6700	20.2230074976144000	3.5203258867495300	27.5652191004254000	4.6035399269168100	7.0287906523093900	2.6455612593354900	12.7286413933551000	3.7663264782478500
0.6713	20.5403235647825000	3.5102373017950000	27.8935318595011000	4.4731571253370900	7.3711996249164200	2.6307141479769300	12.5789391763013000	3.8938830328822900
0.6725	20.8460503428304000	3.4971657267901000	28.2050153899839000	4.3393554121588600	7.7075202173827800	2.6098105991120000	12.4140191968779000	4.0120971765407100
0.6738	21.1398664750369000	3.4811408605595800	28.4992096329602000	4.2026068327240100	8.0364646032002300	2.5830258743941200	12.2344464095038000	4.1198666941574300
0.6750	21.4214767574579000	3.4622065036074900	28.7756907952182000	4.0633752361715300	8.3567554870807300	2.5505919313087900	12.0408314172317000	4.2162808105257800
0.6763	21.6906124812967000	3.4404203683833200	29.0340734914744000	3.9221121119863300	8.6671329537100600	2.5128005863115700	11.8338257537087000	4.3005958650962400
0.6775	21.9470315029567000	3.4158537807075700	29.2740125476013000	3.7792533961782600	8.9663615801915700	2.4700069574415900	11.6141174353211000	4.3722158781456600
0.6788	22.1905180478575000	3.3885912858384800	29.4952044519387000	3.6352174446374200	9.2532377488428200	2.4226331378497100	11.3824268114087000	4.4306770365074700
0.6800	22.4208822586117000	3.3587301728895000	29.6973884463152000	3.4904043814168800	9.5265970860251600	2.3711720143738400	11.1395027346942000	4.4756352983598600
0.6813	22.6379595031125000	3.3263799309908200	29.8803472529853000	3.3451970469886700	9.7853219422136400	2.3161910866489200	10.8861190685943000	4.5068564783932900
0.6825	22.8416094632790000	3.2916616498478000	30.0439074384256000	3.1999637996018400	10.0283488194286000	2.2583360523710700	10.6230715426397000	4.5242083129733900
0.6838	23.0317150304330000	3.2547073762891700	30.1879394197469000	3.0550634665913600	10.2546756453715000	2.1983337910411500	10.3511749612936000	4.5276541167692300
0.6850	23.2081810383634000	3.2156594371078200	30.3123571239944000	2.9108528079495900	10.4633687897254000	2.1369941886988700	10.0712607643224000	4.5172477290041300
0.6863	23.3709328697614000	3.1746697370733800	30.4171173141790000	2.7676969486486900	10.6535697173815000	2.0752099896061000	9.7841749281517400	4.4931295118922500
0.6875	23.5199149754186000	3.1318990395659900	30.5022185978224000	2.6259833655351000	10.8245011759754000	2.0139535382843900	9.4907761875735200	4.4555232102035100
0.6888	23.6550893477087000	3.0875162360020000	30.5677001336970000	2.4861401816984600	10.9754728210415000	1.9542689129553700	9.1919345464153200	4.4047335144319400
0.6900	23.7764339897838000	3.0416976092611000	30.6136400504647000	2.3486597174438700	11.1058861908889000	1.8972576222657300	8.8885300348009300	4.3411441957689300
0.6913	23.8839414192085000	2.9946260957909200	30.6401535879296000	2.2141284372165800	11.2152389541630000	1.8440558844957000	8.5814516594824500	4.2652167035554700
0.6925	23.9776172394999000	2.9464905509684500	30.6473909689627000	2.0832645234198000	11.3031283651021000	1.7958017567410500	8.2715964825328300	4.1774891396819900
0.6938	24.0574788058167000	2.8974850225302400	30.6355350092426000	1.9569640922644700	11.3692538742333000	1.7535913059544000	7.9598687531426700	4.0785755542743300
0.6950	24.1235540028499000	2.8478080372548700	30.6047984738757000	1.8363561178915000	11.4134188554964000	1.7184248315816300	7.6471790086870400	3.9691655474752100
0.6963	24.1758801450069000	2.7976619063619300	30.5554211951600000	1.7228636646436500	11.4355314245580000	1.6911468214355700	7.3344430560884300	3.8500242173120900
0.6975	24.2145030022940000	2.7472520550646300	30.4876669739748000	1.6182637957549100	11.4356043371870000	1.6723863306848000	7.0225807437260500	3.7219925674120700
0.6988	24.2394759505661000	2.6967863812080100	30.4018202976202000	1.5247290581397200	11.4137539704878000	1.6625067620298800	6.7125144378239200	3.5859885845122400
0.7000	24.2508592422033000	2.6464746468197700	30.2981829181666000	1.4448193923715600	11.3701984026785000	1.6615743158325100	6.4051671251109000	3.4430093181361200
0.7013	24.2487193925541000	2.5965279045926700	30.1770703462664000	1.3813790280337800	11.3052546183123000	1.6693518789669300	6.1014600755117600	3.2941344468268800
0.7025	24.2331286781031000	2.5471579586939500	30.0388083248436000	1.3372926439040400	11.2193348752939000	1.6853202163405300	5.8023100148435900	3.1405319981946600
0.7038	24.2041647436080000	2.4985768557416000	29.8837293542588000	1.3150923314129700	11.1129422781858000	1.7087226519980300	5.5086257777766500	2.9834670986325500
0.7050	24.1619103167651000	2.4509963972088700	29.7121693448120000	1.3164925210717100	10.9866656098953000	1.7386250594090300	5.2213044346850300	2.8243148421940600
0.7063	24.1064530298337000	2.4046276589007100	29.5244644733968000	1.3420213936234600	10.8411734815444000	1.7739813091930500	4.9412269107675500	2.6645785319471500
0.7075	24.0378853477638000	2.3596804966250500	29.3209483185850000	1.3909208096446700	10.6772078685461000	1.8136954015028300	4.6692531402039900	2.5059145363259300
0.7088	23.9563046015457000	2.3163630101123300	29.1019493424355000	1.4613597217903700	10.4955771098035000	1.8566743140095200	4.4062168208271400	2.3501645587750600
0.7100	23.8618131237004000	2.2748809302389000	28.8677887781450000	1.5508429522305100	10.2971484566970000	1.9018687916750300	4.1529198550178800	2.1993947468948000
0.7113	23.7545184801648000	2.2354368885814000	28.6187789707724000	1.6566341436283600	10.0828402690709000	1.9483019132451800	3.9101265797503900	2.0559379144702400
0.7125	23.6345337896099000	2.1982295244187800	28.3552222044179000	1.7760689240981500	9.8536139662532100	1.9950868972933800	3.6785579026974400	1.9224289758558100
0.7138	23.5019781178403000	2.1634523838391100	28.0774100342893000	1.9067278717808000	9.6104658511930800	2.0414363201279300	3.4588854719335900	1.8018133077214400
0.7150	23.3569769317856000	2.1312925699732200	27.7856231269838000	2.0464982182810300	9.3544189339731300	2.0866649834718800	3.2517260136666700	1.6972937350940200
0.7163	23.1996625950150000	2.1019291137634300	27.4801315979522000	2.1935684823584400	9.0865148863145300	2.1301883855681100	3.0576359749635400	1.6121703991710700
0.7175	23.0301748849226000	2.0755310518276700	27.1611958222887000	2.3463917952414500	8.8078062606461800	2.1715183363893600	2.8771066064496000	1.5495352575045200
0.7188	22.8486615108787000	2.0522552218950100	26.8290676843141000	2.5036399904631400	8.5193491054564400	2.2102568474233000	2.7105596142627400	1.5118320806746100
0.7200	22.6552786128374000	2.0322438159480100	26.4839922232005000	2.6641596640011000	8.2221961026106800	2.2460890798761300	2.5583435022637900	1.5003861678528900
0.7213	22.4501912212192000	2.0156217643927100	26.1262096261419000	2.8269347439284900	7.9173903416806700	2.2787758689121400	2.4207307148492000	1.5150901798381200
0.7225	22.2335736614090000	2.0024940578866300	25.7559575169434000	2.9910566319451100	7.6059598308462400	2.3081461501412200	2.2979156768866900	1.5544084670727600
0.7238	22.0056098898400000	1.9929431425690000	25.3734734856918000	3.1557014203695900	7.2889128237998800	2.3340894838556000	2.1900138098733000	1.6157096441527000
0.7250	21.7664937530199000	1.9870265446687500	24.9789978035091000	3.3201131336478300	6.9672340181309100	2.3565487872973800	2.0970615831204500	1.6957723513100700
0.7263	21.5164291654090000	1.9847748875365000	24.5727762644544000	3.4835918565451700	6.6418816542365800	2.3755133324842200	2.0190176366897500	1.7912651695357100
0.7275	21.2556302059937000	1.9861904550726700	24.1550630939808000	3.6454857116225800	6.3137855163403200	2.3910120368203600	1.9557649893967900	1.8990791105958100
0.7288	20.9843211359952000	1.9912464294253100	23.7261238600430000	3.8051858032044700	5.9838458098243700	2.4031070585627100	1.9071143204312000	2.0164941357164500
0.7300	20.7027363409493000	1.9998868894154900	23.2862383196445000	3.9621233974793600	5.6529328627367500	2.4118877039367600	1.8728082873158000	2.1412206828066000
0.7313	20.4111201993842000	2.0120276036783700	22.8357031313652000	4.1157687394854000	5.3218875749910600	2.4174646535638300	1.8525268170568800	2.2713689071975400
0.7325	20.1097268779861000	2.0275575951911100	22.3748343642885000	4.2656310148661000	4.9915225174130600	2.4199645203290100	1.8458932826272500	2.4053863110524800
0.7338	19.7988200503068000	2.0463413987666500	21.9039697365009000	4.4112590509796600	4.6626235652018400	2.4195247572186600	1.8524814542344100	2.5419882404180500
0.7350	19.4786725336978000	2.0682218868875000	21.4234705221825000	4.5522424231451200	4.3359519372093900	2.4162889408483400	1.8718230946815900	2.6800934108977500
0.7363	19.1495658380761000	2.0930235070167000	20.9337230750148000	4.6882126918669900	4.0122465042402900	2.4104024635040700	1.9034160509596500	2.8187692170079400
0.7375	18.8117896208334000	2.1205557579567700	20.4351399266006000	4.8188445489957800	3.6922262267843900	2.4020086727561500	1.9467326803382700	2.9571877670026400
0.7388	18.4656410447662000	2.1506167339965100	19.9281604311213000	4.9438566970623300	3.3765925855403900	2.3912455023516200	2.0012284387219100	3.0945918926268400
0.7400	18.1114240400608000	2.1829965812170600	19.4132509407854000	5.0630123277485000	3.0660318766906500	2.3782426404678500	2.0663504518783200	3.2302697879446000
0.7413	17.7494484765678000	2.2174807365530200	18.8909045099793000	5.1761191033322800	2.7612172573379000	2.3631192809052600	2.1415458867737600	3.3635368427398200
0.7425	17.3800292582502000	2.2538528524840300	18.3616401386349000	5.2830285792734800	2.4628104433851100	2.3459824989705800	2.2262699416721700	3.4937233503876700
0.7438	17.0034853572016000	2.2918973442291100	17.8260015764605000	5.3836350369349400	2.1714629810147500	2.3269262865467400	2.3199932807403900	3.6201669456052900
0.7450	16.6201388095503000	2.3314015284968100	17.2845557187673000	5.4778737226812500	1.8878170328757400	2.3060312704305200	2.4222087516410300	3.7422088049018900
0.7463	16.2303136995670000	2.3721573507643100	16.7378906312566000	5.5657185131483600	1.6125056405404100	2.2833651249832200	2.5324372421834400	3.8591928014301500
0.7475	15.8343351610629000	2.4139627203560700	16.1866132450996000	5.6471790462609600	1.3461524452448500	2.2589836752136500	2.6502325535028700	3.9704669419472400
0.7488	15.4325284264063000	2.4566224888107300	15.6313467649896000	5.7222973736548600	1.0893708688582200	2.2329326705583600	2.7751851916097000	4.0753865279259600
0.7500	15.0252179528691000	2.4999491173731600	15.0727278319596000	5.7911442028329600	0.8427627757684450	2.2052501939546200	2.9069250059349700	4.1733185783459400
0.7513	14.6127266533781000	2.5437630845845500	14.5114034804305000	5.8538148072129500	0.6069166529509760	2.1759696563612400	3.0451226322095300	4.2636471315906500
0.7525	14.1953752541835000	2.5878930857911300	13.9480279262955000	5.9104246899723400	0.3824053589853180	2.1451233144727200	3.1894897270406500	4.3457791112654000
0.7538	13.7734817959793000	2.6321760739994000	13.3832592210601000	5.9611050939867700	0.1697835029301580	2.1127462395099600	3.3397780120782900	4.4191504981610600
0.7550	13.3473612884355000	2.6764571869325700	12.8177558070912000	6.0059984555930000	-0.0304154789001960	2.0788806578414500	3.4957771756549500	4.4832325998382000
0.7563	12.9173255219076000	2.7205895993433300	12.2521730112718000	6.0452539042585000	-0.2176824757423880	2.0435805796088200	3.6573117080961500	4.5375382514779300
0.7575	12.4836830350562000	2.7644343333718700	11.6871595185101000	6.0790229128351900	-0.3915360102972570	2.0069166289315000	3.8242367725357600	4.5816278173524400
0.7588	12.0467392336321000	2.8078600534946500	11.1233538717732000	6.1074552028999000	-0.5515256275390300	1.9689809875778200	3.9964332352532600	4.6151148923795400
0.7600	11.6067966536230000	2.8507428666185600	10.5613810504579000	6.1306950057002100	-0.6972352921368050	1.9298923614814300	4.1738019977220300	4.6376716292589400
0.7613	11.1641553608311000	2.8929661421683000	10.0018491828883000	6.1488777707020700	-0.8282867253359610	1.8898008737231600	4.3562577864942700	4.6490336400986700
0.7625	10.7191134780710000	2.9344203615448700	9.4453464507316500	6.1621274004926300	-0.9443426163720410	1.8488927755537800	4.5437225667508300	4.6490044429324400
0.7638	10.2719678299383000	2.9750030010729900	8.8924382427457700	6.1705540732859800	-1.0451096486910200	1.8073948451234900	4.7361187506701800	4.6374594436117500
0.7650	9.8230146931114300	3.0146184475715300	8.3436646124787500	6.1742526935242800	-1.1303412869727100	1.7655783077898600	4.9333623724704100	4.6143494632937100
0.7663	9.3725506373603000	3.0531779411512800	7.7995380895585900	6.1733019884429800	-1.1998402766765300	1.7237620581208300	5.1353563980835800	4.5797038425665200
0.7675	8.9208734390619400	3.0905995360270800	7.2605418874027000	6.1677642454933600	-1.2534608133456500	1.6823148888228800	5.3419843291995000	4.5336331764826100
0.7688	8.4682830454524100	3.1268080672947000	6.7271285419228500	6.1576856636622700	-1.2911103442287400	1.6416563354079300	5.5531042490813000	4.4763317614350000
0.7700	8.0150825644705400	3.1617351099702200	6.1997190064874800	6.1430972722913300	-1.3127509699226900	1.6022556328541700	5.7685434415286500	4.4080798653700700
0.7713	7.5615792522221500	3.1953189162186400	5.6787022184425400	6.1240163550173300	-1.3184004188721600	1.5646281672359500	5.9880936955816500	4.3292459669842900
0.7725	7.1080854680525300	3.2275043175892400	5.1644351423313300	6.1004483046419600	-1.3081325731378400	1.5293287216273600	6.2115073881087400	4.2402891467615900
0.7738	6.6549195661027400	3.2582425810906700	4.6572432850274500	6.0723888274311600	-1.2820775303355800	1.4969408103456300	6.4384944151131700	4.1417618527991400
0.7750	6.2024066921110300	3.2874912108501000	4.1574216686822300	6.0398264124881700	-1.2404211941916900	1.4680615344726300	6.6687200209779000	4.0343133072143300
0.7763	5.7508794551364000	3.3152136906349600	3.6652362389856600	6.0027449830537300	-1.1834043945337200	1.4432817444363500	6.9018035533174100	3.9186938632529400
0.7775	5.3006784458434100	3.3413791663966900	3.1809256789496300	5.9611266512427300	-1.1113215463741000	1.4231619073940000	7.1373181498611200	3.7957606652213000
0.7788	4.8521525760038300	3.3659620719745900	2.7047035923390300	5.9149545050779300	-1.0245188666997300	1.4082049250408600	7.3747913431496400	3.6664849948881800
0.7800	4.4056592179119500	3.3889417049487000	2.2367610159707000	5.8642153659091700	-0.9233921763779230	1.3988280970749700	7.6137065491207600	3.5319616931419900
0.7813	3.9615641273785500	3.4103017631478500	1.7772692161835700	5.8089024645320600	-0.8083843229889040	1.3953372218448200	7.8535053872698700	3.3934209947560500
0.7825	3.5202411396783100	3.4300298553100500	1.3263827214806300	5.7490179946096800	-0.6799822681249610	1.3979061504568700	8.0935907636567800	3.2522429545687000
0.7838	3.0820716340104900	3.4481170016734800	0.8842425401415890	5.6845755114136800	-0.5387138893976110	1.4065647130743800	8.3333306345695300	3.1099742873586000
0.7850	2.6474437683548000	3.4645571416759100	0.4509795080227830	5.6156021516107500	-0.3851445527148920	1.4211967839415600	8.5720623587845700	2.9683467529561100
0.7863	2.2167514926715000	3.4793466663030800	0.0267177075447850	5.5421406552597300	-0.2198735141382190	1.4415486038128000	8.8090975399251400	2.8292949939468300
0.7875	1.7903933537958800	3.4924839918341600	-0.3884221058787430	5.4642511741850800	-0.0435302127391807	1.4672458069337100	9.0437272568163800	2.6949697342605300
0.7888	1.3687711097536600	3.5039691897329200	-0.7943191385217680	5.3820128517579300	0.1432294837810250	1.4978163853687200	9.2752275785153700	2.5677392836672500
0.7900	0.9522881743589690	3.5138036842797100	-1.1908493267791000	5.2955251586184200	0.3397270206043020	1.5327163473675300	9.5028652616501100	2.4501684820720100
0.7913	0.5413479148511210	3.5219900254085700	-1.5778823144411500	5.2049089681206300	0.5452648280723090	1.5713550807472700	9.7259035305667300	2.3449604739970100
0.7925	0.1363518262364710	3.5285317394218200	-1.9552787137956500	5.1103073554740100	0.7591298738741020	1.6131181827995600	9.9436078450020300	2.2548453998591000
0.7938	-0.2623023935890690	3.5334332552340100	-2.3228877222340000	5.0118861066578800	0.9805970509985730	1.6573864511689700	10.1552515649242000	2.1824053028599500
0.7950	-0.6542228433711730	3.5366998990475500	-2.6805451592968300	4.9098339276499400	1.2089323646776100	1.7035505849206500	10.3601214274997000	2.1298405634213400
0.7963	-1.0390254670546300	3.5383379463631500	-3.0280719791756700	4.8043623511505400	1.4433958893601300	1.7510217773921600	10.5575227571003000	2.0987099961071200
0.7975	-1.4163361238699800	3.5383547173557100	-3.3652733012836100	4.6957053460834100	1.6832444750014200	1.7992387594073400	10.7467843365148000	2.0897044710227600
0.7988	-1.7857926498564500	3.5367587001219000	-3.6919379875284000	4.5841186437346000	1.9277341905512900	1.8476720109939500	10.9272628765939000	2.1025233026244900
0.8000	-2.1470468777795300	3.5335596861749400	-4.0078387802570400	4.4698788025564800	2.1761225012103200	1.8958258677221200	11.0983470323692000	2.1358985687298800
