# Supplementary material for: The force at the implant cannot be assessed by the mallet force–Unless supported by a model
Source: PLoS One. 2024 May 17;19(5):e0303682. doi: 10.1371/journal.pone.0303682 (PMC11101067; doi:10.1371/journal.pone.0303682)
Supplement: S1 File — (ZIP) [file pone.0303682.s001.zip › supporting_material_fig6.csv]

Mass_soft_tissue_surrogate [kg]	F_imp [%]	F_stem [%]
0.52	33.5860532179435	20.1274690028958
0.52	34.3864624332158	18.5929560305607
0.52	36.4732561191351	26.9813306436388
0.52	34.2718948885356	24.1263186971718
0.52	35.3718889103125	24.5061528335267
0.52	34.3374580418709	23.0054239094362
0.52	33.6673021421157	25.0639003481382
0.52	33.3973862147121	14.8827130033931
0.52	34.1133881267427	21.6776849220270
0.52	37.7837553033649	31.3228768519631
0.52	32.6333642098812	17.6535056667328
0.52	34.4546139308109	17.1374581161169
0.52	33.8072630388337	18.7817495623128
0.52	35.2366203551924	20.5269586430037
0.52	35.1386574708734	18.5738111522219
0.52	34.4370547365456	18.8350588680409
0.52	35.7314699762788	21.4626625314812
0.52	33.3495645347684	20.6120795986283
0.52	36.5279886207288	20.0692330491733
0.52	35.4519647397797	19.2462115477156
0.52	35.4420305848487	21.6539876704726
0.52	32.2825099044252	17.2737249006145
0.52	32.5433973672206	22.6007925411378
0.52	34.7920618905878	22.8107677049864
0.52	34.6111578756890	19.7969038869467
0.52	35.8281604339915	23.8465527555948
0.52	35.2270464873051	23.4554070342755
0.52	37.5592074050467	19.2377227831666
0.52	36.1002991103624	22.2502417773560
0.52	36.5398720919116	25.5074550214926
0.52	34.7613613466170	15.1902620952851
0.52	35.2147133129119	20.2286457834985
0.89	34.4514666234312	27.1967262057817
0.89	36.0966257056201	22.8343883585483
0.89	35.7113530519490	30.3690120907591
0.89	34.3239486892527	27.9923851869964
0.89	35.4535217373824	24.7596761238664
0.89	35.4661875313579	25.8067937064499
0.89	34.9506723530756	27.3137211458101
0.89	34.1033746196233	20.4462923166935
