# Supplementary material for: The force at the implant cannot be assessed by the mallet force–Unless supported by a model
Source: PLoS One. 2024 May 17;19(5):e0303682. doi: 10.1371/journal.pone.0303682 (PMC11101067; doi:10.1371/journal.pone.0303682)
Supplement: S1 File — (ZIP) [file pone.0303682.s001.zip › supporting_material_fig7.csv]

Time [ms]	F_imp_meas_mean [%]	F_imp_meas_std [%]	F_imp_sim_mean [%]	F_imp_sim_std [%]	F_stem_meas_mean [%]	F_stem_meas_std [%]	F_stem_sim_mean [%]	F_stem_sim_std [%]
0.0000	0.634022916047733	0.034267605530209	0.268892271736364	0.008776280651462	0.099155440975577	0.032295121697977	0.120107014094931	0.006900705664175
0.0013	0.652098943745486	0.033877127632052	0.264558931694172	0.007688501849779	0.099451259865483	0.032211921368735	0.119141367651740	0.006845219558795
0.0025	0.669512155729652	0.033491721093442	0.259545016138855	0.006618995894497	0.099763552965479	0.032119569649413	0.118102756903189	0.006785540963005
0.0038	0.686110542624127	0.033125132591068	0.253804515760502	0.005581961470675	0.100087835671661	0.032017325921823	0.116985103601022	0.006721320627213
0.0050	0.701737965210020	0.032792966318801	0.247293231783369	0.004600657330981	0.100419555965208	0.031904664599112	0.115782535658198	0.006652221151017
0.0063	0.716234915993156	0.032512490431273	0.239969419876119	0.003716735660288	0.100754164201322	0.031781285563006	0.114489551761718	0.006577926442498
0.0075	0.729439351603649	0.032302276131769	0.231794439909448	0.003008094657822	0.101087185068574	0.031647115191993	0.113101174305434	0.006498150506340
0.0088	0.741187595224145	0.032181640590166	0.222733410691420	0.002603893615675	0.101414291401223	0.031502297541430	0.111613090227969	0.006412645536907
0.0100	0.751315307783888	0.032169885549683	0.212755868522907	0.002623511108025	0.101731378878793	0.031347175733869	0.110021779177132	0.006321209283058
0.0113	0.759658526186542	0.032285357608705	0.201836428129646	0.003031863759584	0.102034639921509	0.031182264334037	0.108324628303311	0.006223691644596
0.0125	0.766054766361853	0.032544399558893	0.189955444244360	0.003675059927414	0.102320634585177	0.031008214325180	0.106520032911321	0.006120000456068
0.0138	0.770344188442225	0.032960303767803	0.177099671833648	0.004425396191681	0.102586356158918	0.030825773081658	0.104607482173432	0.006010106412116
0.0150	0.772370820862433	0.033542402583856	0.163262922692040	0.005210512256883	0.102829289335319	0.030635742311978	0.102587629125296	0.005894047089634
0.0163	0.771983839663463	0.034295423210920	0.148446715862626	0.005990879394619	0.103047458925912	0.030438937288830	0.100462344229891	0.005771930025652
0.0175	0.769038898750838	0.035219192001884	0.132660919093268	0.006742806857441	0.103239467033323	0.030236150766550	0.098234751899965	0.005643934815912
0.0188	0.763399506315647	0.036308707049620	0.115924378303277	0.007450195555440	0.103404516595789	0.030028124764876	0.095909249513545	0.005510314207381
0.0200	0.754938442077653	0.037554530310444	0.098265531821396	0.008100747556651	0.103542419565697	0.029815532852098	0.093491508635583	0.005371394168203
0.0213	0.743539209459043	0.038943402922712	0.079723005965729	0.008684170906279	0.103653588818989	0.029598974734889	0.090988458366630	0.005227572930538
0.0225	0.729097516244861	0.040458970931939	0.060346188373497	0.009191293333671	0.103739014184969	0.029378983929639	0.088408250970652	0.005079319015006
0.0238	0.711522776729078	0.042082520786403	0.040195775356188	0.009613614104528	0.103800224400877	0.029156048140628	0.085760210182191	0.004927168259731
0.0250	0.690739627788496	0.043793653249263	0.019344289456495	0.009943083508152	0.103839237830152	0.028930640823437	0.083054762850997	0.004771719891779
0.0263	0.666689450785375	0.045570857770033	-0.002123436680922	0.010172013230160	0.103858505174760	0.028703261376057	0.080303354842650	0.004613631693775
0.0275	0.639331890689711	0.047391977638627	-0.024109814041046	0.010293074647865	0.103860847249942	0.028474480534656	0.077518352369119	0.004453614333126
0.0288	0.608646363341342	0.049234575474986	-0.046504092480616	0.010299371734599	0.103849390363929	0.028244986909869	0.074712930166231	0.004292424935278
0.0300	0.574633541343385	0.051076218945390	-0.069182001344789	0.010184597480732	0.103827501094942	0.028015630256544	0.071900948158531	0.004130859995258
0.0313	0.537316808695106	0.052894710255156	-0.092005439243283	0.009943308524133	0.103798721462712	0.027787457057155	0.069096818449476	0.003969747733115
0.0325	0.496743673938315	0.054668282575561	-0.114822216658439	0.009571395196279	0.103766704909001	0.027561734287129	0.066315364640148	0.003809940008351
0.0338	0.452987131306907	0.056375784299079	-0.137465854913505	0.009066908575438	0.103735153294349	0.027339957795503	0.063571675607865	0.003652303915839
0.0350	0.406146959130629	0.057996869357777	-0.159755444855887	0.008431590936828	0.103707755239798	0.027123842595527	0.060880955962805	0.003497713190670
0.0363	0.356350944551333	0.059512209640683	-0.181495568409129	0.007673889003812	0.103688126437147	0.026915293523751	0.058258375443262	0.003347039551859
0.0375	0.303756023469229	0.060903744232703	-0.202476285921089	0.006815293417161	0.103679752856239	0.026716356125634	0.055718919506507	0.003201144114598
0.0388	0.248549324556246	0.062154979942956	-0.222473191985775	0.005904448729228	0.103685937931150	0.026529149138667	0.053277243321988	0.003060868997893
0.0400	0.190949106161086	0.063251358434673	-0.241247542144105	0.005048532969897	0.103709754707726	0.026355781470809	0.050947531277496	0.002927029248897
0.0413	0.131205574992830	0.064180707180842	-0.258546452575358	0.004468150445497	0.103754003643595	0.026198258046669	0.048743363969081	0.002800405197196
0.0425	0.069601575611063	0.064933794348225	-0.274103174577030	0.004498405050662	0.103821176466442	0.026058380212663	0.046677594465090	0.002681735341994
0.0438	0.006453139969187	0.065505011321238	-0.287637445296399	0.005344408501127	0.103913426339092	0.025937647379345	0.044762235418299	0.002571709862668
0.0450	-0.057890113448899	0.065893210394197	-0.298855915822525	0.006894747544695	0.104032544446682	0.025837167042155	0.043008358352942	0.002470964828983
0.0463	-0.123044740990242	0.066102728098057	-0.307452657372662	0.008949434206981	0.104179942863615	0.025757580138079	0.041426006182013	0.002380077171684
0.0475	-0.188593405335746	0.066144624558010	-0.313109745912251	0.011380029960626	0.104356643249539	0.025699007854883	0.040024119721294	0.002299560457553
0.0488	-0.254084986252063	0.066038162287214	-0.315497925133303	0.014120923573760	0.104563270809589	0.025661024598039	0.038810478667694	0.002229861495873
0.0500	-0.319034879069780	0.065812527196750	-0.314277347282879	0.017139044859983	0.104800053187373	0.025642659987696	0.037791657208383	0.002171357785939
0.0513	-0.382925488636391	0.065508749821054	-0.309098390883194	0.020416843853090	0.105066824421919	0.025642430681436	0.036972994131510	0.002124355798251
0.0525	-0.445206925663870	0.065181701465485	-0.299602553919795	0.023944248275248	0.105363034453007	0.025658400663408	0.036358577026680	0.002089090065817
0.0538	-0.505297911464084	0.064901903350545	-0.285423420597555	0.027714833966669	0.105687764657982	0.025688266570833	0.035951239900924	0.002065723046881
0.0550	-0.562586896045456	0.064756692721228	-0.266187699279884	0.031723907762103	0.106039749631538	0.025729462856882	0.035752573300153	0.002054345706873
0.0563	-0.616433393436652	0.064850068701926	-0.241516328739334	0.035967491532240	0.106417405062656	0.025779280338279	0.035762945822863	0.002054978755664
0.0575	-0.666169536910484	0.065300391243243	-0.211025649363359	0.040441754460316	0.106818861121866	0.025834991070386	0.035981535746832	0.002067574466710
0.0588	-0.711101855504436	0.066235212902769	-0.174328635483336	0.045142681156697	0.107242000247556	0.025893972509971	0.036406371364462	0.002092018997422
0.0600	-0.750513271875338	0.067783091137926	-0.131036184534565	0.050065870828987	0.107684497818410	0.025953824424475	0.037034378540738	0.002128135125447
0.0613	-0.783665320090050	0.070063288098203	-0.080758458316270	0.055206413240239	0.108143864078524	0.026012472763233	0.037861433970629	0.002175685313359
0.0625	-0.809800580449072	0.073175433732759	-0.023106271210006	0.060558812065675	0.108617485738276	0.026068255535322	0.038882422620113	0.002234375014710
0.0638	-0.828145326875592	0.077191758637433	0.042307480161927	0.066116939069138	0.109102665789321	0.026119986624547	0.040091297885419	0.002303856137240
0.0650	-0.837912380790847	0.082153830107595	0.115866351694190	0.071874009387922	0.109596660305044	0.026166994493539	0.041481143095874	0.002383730584263
0.0663	-0.838304163747470	0.088074096824371	0.197948857122885	0.077822572029119	0.110096711428588	0.026209133886898	0.043044233113154	0.002473553802571
0.0675	-0.828515939410680	0.094940940045223	0.288926950315571	0.083954511866061	0.110600076371033	0.026246769873306	0.044772094938879	0.002572838274280
0.0688	-0.807739233769477	0.102725206000324	0.389164491125370	0.090261060709059	0.111104052948580	0.026280734844383	0.046655566427605	0.002681056900707
0.0700	-0.775165420738965	0.111386460876504	0.499015701558323	0.096732815797985	0.111606002750928	0.026312260395129	0.048684852406911	0.002797646238081
0.0713	-0.729989458592864	0.120877974021196	0.618823619105160	0.103359764537775	0.112103373216183	0.026342887277159	0.050849577723480	0.002922009557356
0.0725	-0.671413760951463	0.131150164442876	0.748918554143312	0.110131314591962	0.112593719632764	0.026374357796264	0.053138836956538	0.003053519713159
0.0738	-0.598652184358852	0.142152691286331	0.889616558324920	0.117036328633843	0.113074727535999	0.026408496158886	0.055541240760386	0.003191521819556
0.0750	-0.510934112835600	0.153835537098147	1.041217910834630	0.124063163171378	0.113544235358995	0.026447083369076	0.058044959008866	0.003335335742412
0.0763	-0.407508618209664	0.166149430440270	1.204005629330840	0.131199710935934	0.114000256793464	0.026491734185896	0.060637761109542	0.003484258429310
0.0775	-0.287648673525641	0.179045881700998	1.378244012279210	0.138433446372217	0.114441002276866	0.026543784101079	0.063307054027891	0.003637566107904
0.0788	-0.150655395430330	0.192477022244141	1.564177219251700	0.145751473797159	0.114864899261600	0.026604194078293	0.066039918706431	0.003794516391844
0.0800	0.004137709842963	0.206395367404978	1.762027895601030	0.153140577815595	0.115270611139181	0.026673479864482	0.068823145675789	0.003954350339851
0.0813	0.177360523391512	0.220753573921657	1.971995847732750	0.160587275594300	0.115657054685726	0.026751671132769	0.071643270730750	0.004116294517888
0.0825	0.369602140910304	0.235504229681463	2.194256774986560	0.168077870606189	0.116023415763266	0.026838303680938	0.074486611582002	0.004279563116495
0.0838	0.581406778513704	0.250599693566836	2.428961063907940	0.175598507464823	0.116369162917530	0.026932445505991	0.077339306392450	0.004443360175260
0.0850	0.813269785855891	0.265991991496119	2.676232650440040	0.183135227477063	0.116694058388753	0.027032754947721	0.080187355065740	0.004606881964032
0.0863	1.065633795590560	0.281632768325580	2.936167955295720	0.190674024549519	0.116998165716137	0.027137566506647	0.083016664075524	0.004769319565903
0.0875	1.338885038243750	0.297473291992003	3.208834897479750	0.198200901092722	0.117281852633183	0.027244997753132	0.085813095509490	0.004929861700431
0.0888	1.633349851339230	0.313464504783213	3.494271990620840	0.205701923576220	0.117545787688051	0.027353069266817	0.088562520856164	0.005087697817194
0.0900	1.949291411117920	0.329557116110972	3.792487526442560	0.213163277398041	0.117790929272501	0.027459828916963	0.091250879889635	0.005242021479809
0.0913	2.286906714436890	0.345701731149725	4.103458849349180	0.220571320743536	0.118018506416690	0.027563471952181	0.093864244813301	0.005392034049456
0.0925	2.646323837426820	0.361849009926253	4.427131725728240	0.227912637121441	0.118229991499959	0.027662449126447	0.096388889614850	0.005536948664931
0.0938	3.027599496241690	0.377949851750799	4.763419811175260	0.235174086279209	0.118427065694547	0.027755556268366	0.098811364367678	0.005675994503813
0.0950	3.430716933762160	0.393955600192283	5.112204218428240	0.242342853215352	0.118611578353884	0.027842000190797	0.101118573995926	0.005808421296840
0.0963	3.855584154420760	0.409818264083481	5.473333188362680	0.249406495023574	0.118785501637449	0.027921437535538	0.103297860808497	0.005933504055441
0.0975	4.302032527399550	0.425490750286024	5.846621865942640	0.256352985322030	0.118950881557504	0.027993984893261	0.105337089908573	0.006050547960975
0.0988	4.769815776317280	0.440927104151299	6.231852182554240	0.263170756040935	0.119109786552924	0.028060200177688	0.107224736406139	0.006158893354009
0.1000	5.258609371184300	0.456082753787789	6.628772845667810	0.269848736362996	0.119264254769835	0.028121036730902	0.108949973207591	0.006257920753175
0.1013	5.768010335868990	0.470914754393025	7.037099436288010	0.276376388633627	0.119416241465405	0.028177773059705	0.110502758034112	0.006347055826174
0.1025	6.297537481585210	0.485382029030168	7.456514614162710	0.282743741081474	0.119567568319012	0.028231922474583	0.111873918233303	0.006425774230537
0.1038	6.846632073963910	0.499445602323105	7.886668430235920	0.288941417214271	0.119719876872734	0.028285128130302	0.113055231899930	0.006493606239025
0.1050	7.414658938097880	0.513068823608605	8.327178745352560	0.294960661780321	0.119874588636647	0.028339049911297	0.114039503813513	0.006550141064134
0.1063	8.000908002536160	0.526217576123623	8.777631753757750	0.300793363211605	0.120032874302003	0.028395250178348	0.114820634733923	0.006595030798171
0.1075	8.604596279544280	0.538860468827592	9.237582609485590	0.306432072490530	0.120195633926839	0.028455085564486	0.115393682670466	0.006627993889689
0.1088	9.224870275026780	0.550969007471005	9.706556153304550	0.311870018408348	0.120363489114128	0.028519611739985	0.115754914853764	0.006648818083690
0.1100	9.860808817317840	0.562517741531817	10.184047737482300	0.317101119208935	0.120536787331611	0.028589507295897	0.115901849289981	0.006657362761699
0.1113	10.511426289574700	0.573484383662839	10.669524145253300	0.322119990636889	0.120715617687491	0.028665021584044	0.115833284959813	0.006653560628392
0.1125	11.175676245763400	0.583849898343148	11.162424601520900	0.326921950433210	0.120899836688748	0.028745949558226	0.115549319935052	0.006637418703607
0.1138	11.852455385238200	0.593598556522766	11.662161870996800	0.331503019345297	0.121089101843589	0.028831634598716	0.115051356917756	0.006609018591988
0.1150	12.540607855757300	0.602717953213528	12.168123439682400	0.335859918740095	0.121282910482077	0.028920998267488	0.114342095954604	0.006568516016779
0.1163	13.238929849558100	0.611198985234951	12.679672775322000	0.339990064930062	0.121480640832654	0.029012594153928	0.113425514334844	0.006516139619057
0.1175	13.946174451977200	0.619035786699843	13.196150662201500	0.343891560340829	0.121681592205720	0.029104681518263	0.112306833937377	0.006452189038491
0.1188	14.661056697207600	0.626225620347947	13.716876605441800	0.347563181667111	0.121885021174990	0.029195313389526	0.110992476543451	0.006377032306200
0.1200	15.382258781305800	0.632768723532184	14.241150299722300	0.351004365179248	0.122090170959457	0.029282433247588	0.109490007869297	0.006291102593954
0.1213	16.108435378703200	0.638668108551460	14.768253157180100	0.354215189357012	0.122296291805023	0.029363974506115	0.107808071291073	0.006194894376536
0.1225	16.838219005419800	0.643929318119326	15.297449889057600	0.357196355039555	0.122502651088284	0.029437957638170	0.105956312426572	0.006088959075107
0.1238	17.570225370117500	0.648560138059008	15.827990135514200	0.359949163291013	0.122708533087586	0.029502580713492	0.103945295899096	0.005973900258667
0.1250	18.303058653250000	0.652570270804336	16.359110137881400	0.362475491189894	0.122913229671377	0.029556300117418	0.101786415734208	0.005850368487895
0.1263	19.035316654993500	0.655970974925506	16.890034447517300	0.364777765757328	0.123116024209004	0.029597899162660	0.099491800926555	0.005719055890571
0.1275	19.765595754527800	0.658774677630621	17.419977665320900	0.366858936244192	0.123316171536635	0.029626543104717	0.097074217759407	0.005580690560354
0.1288	20.492495626632700	0.660994568941067	17.948146205883600	0.368722445000270	0.123512876745468	0.029641819683745	0.094546970463113	0.005436030870819
0.1300	21.214623666529100	0.662644187904402	18.473740080203800	0.370372197149848	0.123705275135462	0.029643764776435	0.091923801760637	0.005285859794393
0.1313	21.930599080374600	0.663737012688809	18.995954690861800	0.371812529297319	0.123892415321640	0.029632873138711	0.089218794770411	0.005130979311228
0.1325	22.639056606751600	0.664286067599583	19.513982633552500	0.373048177483682	0.124073247514807	0.029610094604545	0.086446277621520	0.004972204986336
0.1338	23.338649843714300	0.664303560879748	20.027015498907300	0.374084244610081	0.124246619394612	0.029576816467087	0.083620731987834	0.004810360784592
0.1350	24.028054166298000	0.663800567523669	20.534245668599500	0.374926167537677	0.124411282369516	0.029534833072497	0.080756706570784	0.004646274182934
0.1363	24.705969230594300	0.662786771178222	21.034868099828200	0.375579684064316	0.124565910941066	0.029486303879033	0.077868736360888	0.004480771627392
0.1375	25.371121072229600	0.661270278490811	21.528082092408000	0.376050799967704	0.124709137228072	0.029433701356131	0.074971268292134	0.004314674369981
0.1388	26.022263818956300	0.659257517980443	22.013093032856300	0.376345756292011	0.124839601681503	0.029379750085479	0.072078593677803	0.004148794707320
0.1400	26.658181048637300	0.656753233682725	22.489114110073800	0.376470997040350	0.124956019948532	0.029327358256159	0.069204787588266	0.003983932629486
0.1413	27.277686834705700	0.653760581502112	22.955367997432700	0.376433137419610	0.125057264881553	0.029279542505582	0.066363655107864	0.003820872874502
0.1425	27.879626530790400	0.650281333468897	23.411088496349700	0.376238932766679	0.125142461815579	0.029239346949266	0.063568684196052	0.003660382371453
0.1438	28.462877354197800	0.646316192038068	23.855522136690500	0.375895248266897	0.125211094446618	0.029209757425211	0.060833004684124	0.003503208043737
0.1450	29.026348833979400	0.641865213297880	24.287929729647800	0.375409029556668	0.125263118065037	0.029193612436892	0.058169352768850	0.003350074933952
0.1463	29.568983193083800	0.636928334601144	24.707587869042700	0.374787274283097	0.125299076693594	0.029193512870314	0.055590040223545	0.003201684603478
0.1475	30.089755735387200	0.631505998815243	25.113790377312000	0.374037004674928	0.125320220842262	0.029211733143839	0.053106927439500	0.003058713753330
0.1488	30.587675307083600	0.625599864215641	25.505849692766300	0.373165241161168	0.125328622919629	0.029250136924926	0.050731399339586	0.002921813008463
0.1500	31.061784897995500	0.619213586109240	25.883098195019600	0.372178977057263	0.125327287671693	0.029310100826335	0.048474343173148	0.002791605805475
0.1513	31.511162441906500	0.612353653628368	26.244889465812100	0.371085154324124	0.125320255406253	0.029392449508380	0.046346127207789	0.002668687323757
0.1525	31.934921866210700	0.605030262815340	26.590599482757500	0.369890640392779	0.125312696261507	0.029497405384233	0.044356579378863	0.002553623402390
0.1538	32.332214430304300	0.597258205120149	26.919627743850700	0.368602206037838	0.125310994204650	0.029624555768902	0.042514965039752	0.002446949389569
0.1550	32.702230379569600	0.589057748718311	27.231398320870400	0.367226504276093	0.125322819558402	0.029772839940564	0.040829963072398	0.002349168877769
0.1563	33.044200927966100	0.580455488535868	27.525360840101500	0.365770050263073	0.125357188666059	0.029940558215866	0.039309639764203	0.002260752286116
0.1575	33.357400567602700	0.571485139415024	27.800991389085500	0.364239202159919	0.125424509064929	0.030125404722884	0.037961420029384	0.002182135261200
0.1588	33.641149688739100	0.562188245301478	28.057793348385100	0.362640142945956	0.125536608462642	0.030324524987043	0.036792055744431	0.002113716878551
0.1600	33.894817478947300	0.552614775497823	28.295298147625200	0.360978863158095	0.125706745908666	0.030534598617668	0.035807591172170	0.002055857638819
0.1613	34.117825056179300	0.542823576732111	28.513065945344700	0.359261144546863	0.125949603679051	0.030751946296899	0.035013325660315	0.002008877264974
0.1625	34.309648777701400	0.532882646926304	28.710686232465200	0.357492544649819	0.126281258475544	0.030972659115920	0.034413774011272	0.001973052319087
0.1638	34.469823655701800	0.522869193148530	28.887778359456000	0.355678382295736	0.126719130670760	0.031192747325014	0.034012625123383	0.001948613669019
0.1650	34.597946801236600	0.512869432574902	29.043991987547900	0.353823724066743	0.127281910590678	0.031408304916960	0.033812699692912	0.001935743846190
0.1663	34.693680811346900	0.502978092024556	29.179007464621600	0.351933371759948	0.127989461116920	0.031615686193311	0.033815907934616	0.001934574345120
0.1675	34.756757009909600	0.493297559932330	29.292536126672000	0.350011850904032	0.128862696047501	0.031811690521092	0.034023208420838	0.001945182923338
0.1688	34.786978451208600	0.483936646279226	29.384320526017700	0.348063400399347	0.129923433743417	0.031993751717270	0.034434569249816	0.001967590966369
0.1700	34.784222596409100	0.475008913427544	29.454134587694600	0.346091963361459	0.131194225919002	0.032160128731235	0.035048932829311	0.002001760986685
0.1713	34.748443577029800	0.466630556832421	29.501783695728400	0.344101179257098	0.132698162130673	0.032310094457808	0.035864185598761	0.002047594327803
0.1725	34.679673965999600	0.458917841917888	29.527104711227700	0.342094377427802	0.134458651325678	0.032444119547229	0.036877134010199	0.002104929144966
0.1738	34.578025985735100	0.451984143610900	29.529965924468500	0.340074572099610	0.136499182494291	0.032564047835093	0.038083488044584	0.002173538732078
0.1750	34.443692093605900	0.445936687295408	29.510266943354300	0.338044458976569	0.138843067104528	0.032673259328728	0.039477853456718	0.002253130260661
0.1763	34.276944897837000	0.440873149652454	29.467938520818900	0.336006413511861	0.141513166690111	0.032776815458055	0.041053733820381	0.002343343990604
0.1775	34.078136370971000	0.436878335779525	29.402942323902600	0.333962490942525	0.144531609586605	0.032881579461231	0.042803543288925	0.002443753004359
0.1788	33.847696343070000	0.434021191965911	29.315270647362100	0.331914428162538	0.147919501231644	0.032996302306825	0.044718630799358	0.002553863506333
0.1800	33.586130272447000	0.432352427063954	29.204946074775800	0.329863647494577	0.151696632680989	0.033131661589541	0.046789316235127	0.002673115717660
0.1813	33.294016307447800	0.431902988234562	29.072021090175200	0.327811262403628	0.155881192117857	0.033300237795422	0.049004938830198	0.002800885383886
0.1825	32.972001668228300	0.432683565800680	28.916577643271800	0.325758085175963	0.160489484264407	0.033516410067829	0.051353917851269	0.002936485899537
0.1838	32.620798392178800	0.434685195192920	28.738726671359700	0.323704636565697	0.165535662858916	0.033796153475556	0.053823825342808	0.003079171039792
0.1850	32.241178500264200	0.437880900380030	28.538607580956700	0.321651157388533	0.171031481615624	0.034156723455531	0.056401470468465	0.003228138275708
0.1863	31.833968653744200	0.442228207285588	28.316387692205800	0.319597622019124	0.176986068981856	0.034616221996857	0.059072994739205	0.003382532636308
0.1875	31.400044381249500	0.447672270172543	28.072261649001700	0.317543753724994	0.183405731384320	0.035193054593382	0.061823977190335	0.003541451068567
0.1888	30.940323964810400	0.454149312766283	27.806450797731100	0.315489041747224	0.190293788758436	0.035905305465037	0.064639548362873	0.003703947235417
0.1900	30.455762080017700	0.461590090937964	27.519202537429600	0.313432760015751	0.197650445371993	0.036770077303922	0.067504511765382	0.003869036682642
0.1913	29.947343289936200	0.469923126330070	27.210789644066200	0.311373987366522	0.205472698486505	0.037802855581110	0.070403471345446	0.004035702298218
0.1925	29.416075494659700	0.479077525448837	26.881509571572000	0.309311629108255	0.213754287165779	0.039016961107896	0.073320963389640	0.004202899982637
0.1938	28.862983438463800	0.488985270713791	26.531683732131600	0.307244439769278	0.222485683278155	0.040423145249295	0.076241591200122	0.004369564446144
0.1950	28.289102374458500	0.499582936201513	26.161656758163000	0.305171046839394	0.231654126156237	0.042029361120498	0.079150160866726	0.004534615048834
0.1963	27.695471982525700	0.510812833847847	25.771795748322200	0.303089975308669	0.241243701339773	0.043840716488600	0.082031816466358	0.004696961602346
0.1975	27.083130630294100	0.522623633056529	25.362489499779800	0.300999672794077	0.251235462485916	0.045859587334987	0.084872173076002	0.004855510057489
0.1988	26.453110059092600	0.534970518936994	24.934147728935200	0.298898535036738	0.261607594239081	0.048085851748273	0.087657446079874	0.005009168010562
0.2000	25.806430567408000	0.547814964643802	24.487200282652100	0.296784931546551	0.272335612871268	0.050517195509108	0.090374575382364	0.005156849972541
0.2013	25.144096753542900	0.561124194999437	24.022096342018400	0.294657231167921	0.283392600831556	0.053149442987151	0.093011343302184	0.005297482359584
0.2025	24.467093867148600	0.574870414963215	23.539303620549800	0.292513827339818	0.294749470844688	0.055976876496177	0.095556485114789	0.005430008180622
0.2038	23.776384806361000	0.589029870084573	23.039307558674700	0.290353162825589	0.306375254800025	0.058992519792896	0.097999791423723	0.005553391418324
0.2050	23.072907783691700	0.603581798590845	22.522610516241100	0.288173753693098	0.318237412407748	0.062188373459857	0.100332201770764	0.005666621123698
0.2063	22.357574669928300	0.618507327260467	21.989730964690700	0.285974212333400	0.330302154545559	0.065555599489468	0.102545889132760	0.005768715272553
0.2075	21.631270011422200	0.633788356247674	21.441202680438000	0.283753269316755	0.342534776427536	0.069084658851603	0.104634335192824	0.005858724464859
0.2088	20.894850702603500	0.649406471725410	20.877573940875500	0.281509793897744	0.354899996165711	0.072765409416379	0.106592396508057	0.005935735587038
0.2100	20.149146282707500	0.665341919557399	20.299406724301700	0.279242812996692	0.367362294832916	0.076587172995162	0.108416361918405	0.005998875604303
0.2113	19.394959813801200	0.681572668054454	19.707275914937800	0.276951528502185	0.379886254593738	0.080538780245573	0.110104001745210	0.006047315708492
0.2125	18.633069286530800	0.698073583044270	19.101768514064100	0.274635332758884	0.392436891715640	0.084608601389898	0.111654609507680	0.006080276120700
0.2138	17.864229490792800	0.714815733844656	18.483482858164900	0.272293822125583	0.404979981303983	0.088784569514260	0.113069037035909	0.006097031943894
0.2150	17.089174280965800	0.731765844188459	17.853027844837300	0.269926808510263	0.417482370569072	0.093054201903625	0.114349723976154	0.006096920588152
0.2163	16.308619159586700	0.748885897676882	17.211022167080600	0.267534328811074	0.429912277511173	0.097404623606220	0.115500722764741	0.006079351463779
0.2175	15.523264099509700	0.766132902961163	16.558093556462200	0.265116652214338	0.442239572131987	0.101822596306624	0.116527720189415	0.006043818875676
0.2188	14.733796522691000	0.783458819629381	15.894878035534100	0.262674285322102	0.454436037465463	0.106294554641279	0.117438056660444	0.005989919385052
0.2200	13.940894353721600	0.800810641779815	15.222019179778100	0.260207975102183	0.466475607723890	0.110806651290919	0.118240744278808	0.005917375374694
0.2213	13.145229067999900	0.818130632576040	14.540167389265400	0.257718709672449	0.478334580869122	0.115344811490224	0.118946484717095	0.005826067222913
0.2225	12.347468657823600	0.835356699780849	13.849979170150800	0.255207716947867	0.489991803269067	0.119894796973978	0.119567687823080	0.005716077446392
0.2238	11.548280444542200	0.852422899430776	13.152116426066500	0.252676461193518	0.501428824784964	0.124442278825096	0.120118491720138	0.005587751533119
0.2250	10.748333671028100	0.869260052496578	12.447245759444200	0.250126637539060	0.512630023356804	0.128972918226429	0.120614785017507	0.005441782106388
0.2263	9.948301815884230	0.885796457610995	11.736037782773700	0.247560164520008	0.523582698730153	0.133472453774673	0.121074231562337	0.005279325704622
0.2275	9.148864578740230	0.901958681738817	11.019166439798700	0.244979174719051	0.534277135455611	0.137926793756827	0.121516297970543	0.005102164921847
0.2288	8.350709494456980	0.917672409999035	10.297308336649200	0.242386003586336	0.544706635807190	0.142322111515401	0.121962283971127	0.004912932700979
0.2300	7.554533142783250	0.932863335688467	9.571142082922510	0.239783176522140	0.554867523911049	0.146644941710751	0.122435355395497	0.004715419020894
0.2313	6.761041928765850	0.947458071850968	8.841347642734260	0.237173394308565	0.564759123262536	0.150882275071281	0.122960579445895	0.004514979479075
0.2325	5.970952417779360	0.961385066424585	8.108605695772780	0.234559516980060	0.574383710903887	0.155021649262255	0.123564961691699	0.004319051509075
0.2338	5.184991217243620	0.974575504013437	7.373597008401830	0.231944546225623	0.583746452491865	0.159051233771746	0.124277484074983	0.004137739002189
0.2350	4.403894404791510	0.986964178602061	6.637001814858280	0.229331606419821	0.592855322860004	0.162959907055390	0.125129143062512	0.003984321581025
0.2363	3.628406509723990	0.998490322988721	5.899499208589940	0.226723924385152	0.601721016369552	0.166737324521731	0.126152986964774	0.003875362497143
0.2375	2.859279060964130	1.009098382293640	5.161766543767210	0.224124807995942	0.610356850634743	0.170373976297446	0.127384151357237	0.003829896347871
0.2388	2.097268720368400	1.018738720531170	4.424478846984210	0.221537623743601	0.618778666412661	0.173861234102535	0.128859891487194	0.003867241905970
0.2400	1.343135025205220	1.027368250855760	3.688308239138970	0.218965773395431	0.627004725695349	0.177191386958140	0.130619610532714	0.004003677365594
0.2413	0.597637767955892	1.034950981637540	2.953923367451790	0.216412669893784	0.635055609394891	0.180357665793623	0.132704882598425	0.004249352230079
0.2425	-0.138465954546146	1.041458471942060	2.221988847546660	0.213881712659319	0.642954115550772	0.183354257302014	0.135159469385264	0.004607175238782
0.2438	-0.864424987095928	1.046870191242090	1.493164715486140	0.211376262480703	0.650725158730457	0.186176307670993	0.138029329555640	0.005074162405326
0.2450	-1.579497618318160	1.051173779255490	0.768105889618564	0.208899616192808	0.658395671141746	0.188819917161692	0.141362619928571	0.005644082801793
0.2463	-2.282955296828130	1.054365202674790	0.047461642069561	0.206454981365379	0.665994505832441	0.191282126924701	0.145209687777079	0.006309897205663
0.2475	-2.974086515574450	1.056448806242760	-0.668124920308589	0.204045451243254	0.673552342259552	0.193560899874194	0.149623053657429	0.007065273271048
0.2488	-3.652200814806570	1.057437256162880	-1.378017365724630	0.201673980196423	0.681101594545618	0.195655097841718	0.154657384371017	0.007905232887822
0.2500	-4.316632850031180	1.057351374265470	-2.081586438165030	0.199343359952425	0.688676322840950	0.197564457618516	0.160369455838740	0.008826263815014
0.2513	-4.966746467001910	1.056219861750090	-2.778210549216310	0.197056196893571	0.696312148257707	0.199289568902996	0.166818105848007	0.009826184874232
0.2525	-5.601938721387530	1.054078911782260	-3.467276261142560	0.194814890706339	0.704046171877428	0.200831857552557	0.174064176807731	0.010903934991171
0.2538	-6.221643776543610	1.050971710836770	-4.148178761329060	0.192621614669096	0.711916898539622	0.202193577784745	0.182170448810296	0.012059364909418
0.2550	-6.825336609097240	1.046947829548350	-4.820322328155890	0.190478297856415	0.719964166560274	0.203377817025001	0.191201563445559	0.013293059603293
0.2563	-7.412536449203820	1.042062505036270	-5.483120788310820	0.188386609523326	0.728229084999981	0.204388516986702	0.201223938935123	0.014606196115042
0.2575	-7.982809880711210	1.036375818281420	-6.135997965493120	0.186347945910788	0.736753980266761	0.205230514302519	0.212305677250508	0.016000432687336
0.2588	-8.535773526402400	1.029951772196500	-6.778388120400930	0.184363419684698	0.745582353502294	0.205909603517622	0.224516463942844	0.017477822741763
0.2600	-9.071096245266160	1.022857278561100	-7.409736381839430	0.182433852185507	0.754758849418349	0.206432624400088	0.237927461441480	0.019040747500033
0.2613	-9.588500772593390	1.015161064973850	-8.029499168736420	0.180559768624753	0.764329236273704	0.206807574336086	0.252611196572893	0.020691862086615
0.2625	-10.087764739778500	1.006932516341150	-8.637144602810200	0.178741396319687	0.774340395845265	0.207043745208136	0.268641443009199	0.022434051081219
0.2638	-10.568721019098800	0.998240469059423	-9.232152911603140	0.176978666008964	0.784840321801017	0.207151882735655	0.286093099278226	0.024270390467604
0.2650	-11.031257349421600	0.989151979797441	-9.814016821574040	0.175271216242558	0.795878124826810	0.207144364770738	0.305042062856884	0.026204113702109
0.2663	-11.475315211595700	0.979731094444723	-10.382241940934500	0.173618400788971	0.807504042954606	0.207035393409522	0.325565100729650	0.028238580219591
0.2675	-11.900887936965000	0.970037646123869	-10.936347131917600	0.172019298954160	0.819769455585729	0.206841193990561	0.347739716629142	0.030377245142368
0.2688	-12.308018048615000	0.960126113909084	-11.475864872181000	0.170472728660545	0.832726899777939	0.206580212104371	0.371644014991418	0.032623629295004
0.2700	-12.696793852190100	0.950044575785801	-12.000341605068000	0.168977262092421	0.846430087631401	0.206273297554120	0.397356561461320	0.034981288883544
0.2713	-13.067345310875600	0.939833790186020	-12.509338078476500	0.167531243676944	0.860933923988768	0.205943861756569	0.424956239580061	0.037453784394759
0.2725	-13.419839256950000	0.929526439950291	-13.002429672117200	0.166132810138741	0.876294523944586	0.205617992534408	0.454522103085898	0.040044648425385
0.2738	-13.754474009700500	0.919146570692909	-13.479206712971300	0.164779912341286	0.892569229733720	0.205324507994912	0.486133223067117	0.042757352275296
0.2750	-14.071473486067300	0.908709252284421	-13.939274778781700	0.163470338610340	0.909816626441954	0.205094929673762	0.519868529032671	0.045595271240442
0.2763	-14.371080905687000	0.898220487645663	-14.382254989437100	0.162201739223743	0.928096555743061	0.204963354835874	0.555806642817285	0.048561648627145
0.2775	-14.653552205595300	0.887677387524722	-14.807784286115700	0.160971651747923	0.947470126694682	0.204966209250043	0.594025704122167	0.051659558583169
0.2788	-14.919149291221300	0.877068623756642	-15.215515698061100	0.159777526904181	0.967999722644927	0.205141865355823	0.634603186416205	0.054891867905699
0.2800	-15.168133258983400	0.866375167091954	-15.605118596857500	0.158616754657102	0.989749003454703	0.205530116945600	0.677615701891503	0.058261197043854
0.2813	-15.400757731383800	0.855571309426795	-15.976278938054200	0.157486690232451	1.012782902385920	0.206171510551353	0.723138794186074	0.061769880564870
0.2825	-15.617262447662500	0.844625964516046	-16.328699489965400	0.156384679792442	1.037167617104790	0.207106545521184	0.771246717658944	0.065419927399348
0.2838	-15.817867251656100	0.833504236244179	-16.662100049444000	0.155308085521437	1.062970594386020	0.208374768558617	0.822012202130973	0.069212981222276
0.2850	-16.002766613387200	0.822169239393702	-16.976217644393100	0.154254309904250	1.090260508333390	0.210013802836797	0.875506202189070	0.073150281363028
0.2863	-16.172124812103000	0.810584154601456	-17.270806722745100	0.153220819011608	1.119107232222370	0.212058364626040	0.931797630391273	0.077232624669113
0.2875	-16.326071896032500	0.798714496723106	-17.545639327606400	0.152205164641948	1.149581804378480	0.214539329294783	0.990953074003073	0.081460328774839
0.2888	-16.464700518197600	0.786530573899022	-17.800505258241500	0.151205005204812	1.181756388768760	0.217482911340322	1.053036495237440	0.085833197246939
0.2900	-16.588063728474300	0.774010112835789	-18.035212216549400	0.150218125267717	1.215704231090910	0.220910018362545	1.118108915356820	0.090350487094253
0.2913	-16.696173780196600	0.761141023594881	-18.249585938679700	0.149242453724401	1.251499611021590	0.224835826537718	1.186228083418470	0.095010879137335
0.2925	-16.789001985543800	0.747924273671387	-18.443470311438100	0.148276080576974	1.289217791021390	0.229269606618048	1.257448130896270	0.099812451736004
0.2938	-16.866479628525800	0.734376835185920	-18.616727473149100	0.147317272356627	1.328934961918000	0.234214807498407	1.331819213884750	0.104752658368023
0.2950	-16.928499918460200	0.720534659025535	-18.769237898671900	0.146364486236330	1.370728185607970	0.239669382393815	1.409387145072930	0.109828309540008
0.2963	-16.974920941338300	0.706455613679292	-18.900900468304000	0.145416382913474	1.414675335584220	0.245626323989887	1.490193018158050	0.115035559491971
0.2975	-17.005569542300900	0.692222301723760	-19.011632520360100	0.144471838359920	1.460855036312070	0.252074361967549	1.574272827839660	0.120369898129618
0.2988	-17.020246050410900	0.677944630454366	-19.101369887267500	0.143529954550875	1.509346602462080	0.258998770058506	1.661657088982980	0.125826148583284
0.3000	-17.018729737675400	0.663761962198983	-19.170066915081700	0.142590069291959	1.560229978675050	0.266382229861106	1.752370458955100	0.131398470749412
0.3013	-17.000784888350800	0.649844602839647	-19.217696466386700	0.141651765265205	1.613585680202020	0.274205703686074	1.846431367508160	0.137080371119651
0.3025	-16.966167342286400	0.636394305848413	-19.244249906605100	0.140714878410133	1.669494734796900	0.282449276953938	1.943851658899490	0.142864719144167
0.3038	-16.914631367595500	0.623643382272515	-19.249737073797200	0.139779505744599	1.728038626717570	0.291092940389663	2.044636251191020	0.148743770309845
0.3050	-16.845936713291700	0.611851934170190	-19.234186232073200	0.138846012713131	1.789299244342030	0.300117292016871	2.148782817849760	0.154709196041009
0.3063	-16.759855691531800	0.601302704554886	-19.197644008783100	0.137915040127446	1.853358833417900	0.309504147767105	2.256281496871370	0.160752120450461
0.3075	-16.656180141480100	0.592293110696637	-19.140175315671100	0.136987510735999	1.920299958216870	0.319237056852310	2.367114632663410	0.166863163882603
0.3088	-16.534728132176000	0.585124255675275	-19.061863254199400	0.136064635427012	1.990205472850470	0.329301723701369	2.481256555848950	0.173032493098624
0.3100	-16.395350269739700	0.580087134197292	-18.962809005249000	0.135147919033244	2.063158504741330	0.339686342283978	2.598673405982530	0.179249877857003
0.3113	-16.237935484376100	0.577446846917329	-18.843131703402400	0.134239165667495	2.139242451830860	0.350381851252562	2.719323001906690	0.185504753541575
0.3125	-16.062416184572800	0.577426305030029	-18.702968295998000	0.133340483476410	2.218540994584880	0.361382119818577	2.843154764119550	0.191786289385078
0.3138	-15.868772679318200	0.580191438543043	-18.542473387133700	0.132454288656838	2.301138123004840	0.372684074951135	2.970109693072530	0.198083461729443
0.3150	-15.657036783811700	0.585840072816971	-18.361819066776300	0.131583308535202	2.387118177358280	0.384287780604221	3.100120406777370	0.204385131656196
0.3163	-15.427294539745100	0.594396243856327	-18.161194725116100	0.130730583466416	2.476565899258230	0.396196479380621	3.233111240475990	0.210680126212541
0.3175	-15.179687997609300	0.605810817571047	-17.940806852296700	0.129899467266206	2.569566487481780	0.408416606312151	3.368998410422950	0.216957322352241
0.3188	-14.914416025441700	0.619968121427583	-17.700878823639200	0.129093625850167	2.666205650978740	0.420957783198898	3.507690243054870	0.223205732607006
0.3200	-14.631734125839200	0.636697264141718	-17.441650670485700	0.128317033716595	2.766569650049300	0.433832800178726	3.649087469983070	0.229414591405222
0.3213	-14.331953260784800	0.655786217413395	-17.163378836796300	0.127573967879336	2.870745315529070	0.447057588957651	3.793083588354170	0.235573440862418
0.3225	-14.015437701728700	0.676996666504818	-16.866335921658000	0.126868998834915	2.978820034826120	0.460651189550910	3.939565285188830	0.241672214783747
0.3238	-13.682601940254800	0.700077997024094	-16.550810407892200	0.126206978137205	3.090881692863270	0.474635709590725	4.088412923342380	0.247701319544985
0.3250	-13.333906712294800	0.724779356208789	-16.217106376987900	0.125593022157045	3.207018555656810	0.489036272306782	4.239501085744170	0.253651710457279
0.3263	-12.969854205892900	0.750859299529132	-15.865543210635900	0.125032491627033	3.327319084567090	0.503880946168196	4.392699173577190	0.259514962174337
0.3275	-12.590982538609500	0.778092978198844	-15.496455279182000	0.124530966617222	3.451871670012380	0.519200645904913	4.547872053067860	0.265283331671158
0.3288	-12.197859605378900	0.806277099174489	-15.110191617374800	0.124094216659818	3.580764274302320	0.535028991349926	4.704880744581100	0.270949812313070
0.3300	-11.791076410625600	0.835233015709878	-14.707115587824700	0.123728165842921	3.714083974094860	0.551402107588259	4.863583146768850	0.276508177544981
0.3313	-11.371240009369200	0.864808328233970	-14.287604532635400	0.123438852827018	3.851916393971450	0.568358347707808	5.023834787615360	0.281953012765488
0.3325	-10.938966190654900	0.894877337702710	-13.852049413703600	0.123232385903227	3.994345023827700	0.585937918442575	5.185489593370770	0.287279734010752
0.3338	-10.494872042758500	0.925340631323287	-13.400854442204800	0.123114893406132	4.141450413971320	0.604182389480419	5.348400665578360	0.292484592160637
0.3350	-10.039568543150500	0.956124015431231	-12.934436697795900	0.123092470010887	4.293309242855830	0.623134069337880	5.512421055692730	0.297564661495796
0.3363	-9.573653317137610	0.987176953532876	-12.453225738065200	0.123171119674216	4.449993253428760	0.642835234521582	5.677404526167200	0.302517811580231
0.3375	-9.097703707467290	1.018470623282480	-11.957663198748500	0.123356696209243	4.611568055313070	0.663327204137520	5.843206286370400	0.307342661619801
0.3388	-8.612270293033440	1.049995674620040	-11.448202385206000	0.123654842698690	4.778091791363400	0.684649259025129	6.009683691285930	0.312038516653109
0.3400	-8.117870988188530	1.081759750740510	-10.925307855625200	0.124070931132149	4.949613668441450	0.706837412535711	6.176696890665440	0.316605285166326
0.3413	-7.614985845103760	1.113784821660040	-10.389454996373600	0.124610003782799	5.126172353764460	0.729923048621024	6.344109416154640	0.321043377986496
0.3425	-7.104052670193530	1.146104374571170	-9.841129589888350	0.125276717900885	5.307794240280550	0.753931451243068	6.511788693904550	0.325353588596359
0.3438	-6.585463551953680	1.178760503902980	-9.280827375442240	0.126075295283085	5.494491587338500	0.778880256752361	6.679606470324660	0.329536955324908
0.3450	-6.059562381815340	1.211800945340260	-8.709053603093840	0.127009478172091	5.686260546213230	0.804777867495486	6.847439138941230	0.333594606198147
0.3463	-5.526643431966160	1.245276100643630	-8.126322581092440	0.128082492750200	5.883079083541220	0.831621870188960	7.015167956798920	0.337527587579711
0.3475	-4.986951034725570	1.279236102855620	-7.533157216987810	0.129297021223118	6.084904819414990	0.859397506142255	7.182679139496620	0.341336678086511
0.3488	-4.440680387169660	1.313727973503400	-6.930088552680700	0.130655183161826	6.291672800956250	0.888076241854482	7.349863824782930	0.345022189625598
0.3500	-3.887979482507410	1.348792924056480	-6.317655293649250	0.132158526403492	6.503293236511940	0.917614487631405	7.516617895660720	0.348583757760112
0.3513	-3.328952146498110	1.384463852725310	-5.696403332596380	0.133808027432940	6.719649219730320	0.947952508726752	7.682841655164680	0.352020123969841
0.3525	-2.763662133376450	1.420763084489160	-5.066885267784750	0.135604100800940	6.940594476338100	0.979013568484016	7.848439346385110	0.355328912721397
0.3538	-2.192138211895030	1.457700397057140	-4.429659916356230	0.137546616809153	7.165951169469570	1.010703336626520	8.013318512913800	0.358506406600728
0.3550	-1.614380148973130	1.495271368556080	-3.785291822970710	0.139634926424072	7.395507801860660	1.042909588749790	8.177389196682440	0.361547323083995
0.3563	-1.030365476951800	1.533456074529940	-3.134350764140710	0.141867892187420	7.629017254709010	1.075502215602900	8.340562972145500	0.364444596830047
0.3575	-0.440056911508144	1.572218152841290	-2.477411248681390	0.144243923774471	7.866195003034320	1.108333553266440	8.502751817920090	0.367189171668109
0.3588	0.156589728327735	1.611504245809220	-1.815052014736280	0.146761016814130	8.106717545833460	1.141239038219350	8.663866829325390	0.369769806728241
0.3600	0.759617258286886	1.651243819873050	-1.147855523874980	0.149416793618312	8.350221086402240	1.174038184800200	8.823816777747090	0.372172901421063
0.3613	1.369058692731700	1.691349354625340	-0.476407452786696	0.152208544561860	8.596300494111070	1.206535876765930	8.982506525373480	0.374382344219328
0.3625	1.984928804895100	1.731716885494820	0.198703816888183	0.155133268993597	8.844508573956310	1.238523959445260	9.139835306583470	0.376379390430726
0.3638	2.607215852775530	1.772226877867950	0.876887710039270	0.158187714728852	9.094355664821670	1.269783114305640	9.295694890090380	0.378142574382956
0.3650	3.235873634598920	1.812745405102250	1.557551970335630	0.161368415359177	9.345309582068710	1.300084993622250	9.449967638825420	0.379647661674699
0.3663	3.870814028738780	1.853125598705300	2.240103172714420	0.164671724802863	9.596795915124750	1.329194589457240	9.602524487448820	0.380867647387582
0.3675	4.511900160819090	1.893209335854550	2.923947235605090	0.168093848699643	9.848198686174310	1.356872808490040	9.753222860263860	0.381772806415741
0.3688	5.158940325950090	1.932829127293220	3.608489932418700	0.171630872416673	10.098861371835000	1.382879222561370	9.901904555137200	0.382330802367239
0.3700	5.811682777199400	1.971810167313890	4.293137401870010	0.175278785575438	10.348088285959200	1.406974964177580	10.048393621750300	0.382506861848446
0.3713	6.469811472982400	2.009972506891040	4.977296656740450	0.179033503127745	10.595146318821800	1.428925736607820	10.192494265070100	0.382264021392334
0.3725	7.132942856532970	2.047133310926830	5.660376090729320	0.182890883103084	10.839267026173100	1.448504909546450	10.333988807278500	0.381563454882544
0.3738	7.800623720423920	2.083109160939540	6.341785983075920	0.186846741220086	11.079649060820300	1.465496673699140	10.472635743484800	0.380364890126508
0.3750	8.472330188663050	2.117718365293510	7.020939000663490	0.190896862603958	11.315460939194600	1.479699231242170	10.608167928297500	0.378627124340737
0.3763	9.147467828579010	2.150783240204500	7.697250697335620	0.195037010882236	11.545844135391800	1.490928004030950	10.740290931706300	0.376308649867593
0.3775	9.825372884883570	2.182132326229850	8.370140010164570	0.199262934946360	11.769916495171400	1.499018847792750	10.868681603641700	0.373368403638136
0.3788	10.505314609263900	2.211602506748230	9.039029752409100	0.203570373669463	11.986775962290000	1.503831268395550	10.992986887002500	0.369766656997529
0.3800	11.186498640879200	2.239040997039890	9.703347102886680	0.207955058864574	12.195504609391500	1.505251645624900	11.112822918794100	0.365466066887679
0.3813	11.868071376402300	2.264307174999480	10.362524091462300	0.212412716754853	12.395172965459700	1.503196480640190	11.227774458266200	0.360432915542807
0.3825	12.549125252874500	2.287274227271680	11.015998080326100	0.216939068210804	12.584844631229800	1.497615695267990	11.337394679517500	0.354638574485344
0.3838	13.228704852707400	2.307830587721990	11.663212240696500	0.221529827990601	12.763581172458200	1.488496024242280	11.441205363915000	0.348061240629539
0.3850	13.905813727766900	2.325881148647040	12.303616024547500	0.226180703200102	12.930447278233400	1.475864554879430	11.538697524823200	0.340688008896398
0.3863	14.579421828780200	2.341348228953380	12.936665630922400	0.230887391169841	13.084516167667200	1.459792481466840	11.629332493520000	0.332517368371956
0.3875	15.248473417550900	2.354172287602220	13.561824466362400	0.235645576927960	13.224875223595800	1.440399152113660	11.712543490800700	0.323562239287693
0.3888	15.911895332920100	2.364312374810690	14.178563598953400	0.240450930430859	13.350631826371100	1.417856491122840	11.787737703619800	0.313853707216225
0.3900	16.568605477278100	2.371746317702510	14.786362205477800	0.245299103697541	13.460919354176700	1.392393875388120	11.854298880224700	0.303445658527240
0.3913	17.217521388837300	2.376470641229070	15.384708011149500	0.250185727978911	13.554903308602500	1.364303521072030	11.911590450620000	0.292420572513603
0.3925	17.857568765753900	2.378500229198730	15.973097721422400	0.255106411079556	13.631787515933900	1.333946384393070	11.958959171926100	0.280896764996701
0.3938	18.487689811313500	2.377867734158980	16.551037445373900	0.260056734936430	13.690820346367500	1.301758478898590	11.995739290318500	0.269037366209691
0.3950	19.106851274446400	2.374622748680640	17.118043110199900	0.265032253546142	13.731300885511700	1.268257334557670	12.021257202864900	0.257061165281783
0.3963	19.714052066521800	2.368830754280570	17.673640866395000	0.270028491319920	13.752584985274700	1.234048037481580	12.034836593807000	0.245254992756992
0.3975	20.308330343459700	2.360571867733360	18.217367483237400	0.275040941932790	13.754091115000400	1.199827857249270	12.035804010815000	0.233986246927199
0.3988	20.888769951587900	2.349939407785670	18.748770734251500	0.280065067720809	13.735305929166200	1.166387870203850	12.023494837610700	0.223712113302124
0.4000	21.454506146278400	2.337038308223910	19.267409772372500	0.285096299667462	13.695789465839400	1.134609249816930	11.997259610301800	0.214978795345450
0.4013	22.004730504195400	2.321983405812530	19.772855494588500	0.290130038007849	13.635179890964300	1.105451157255620	11.956470615961900	0.208400564358854
0.4025	22.538694962932700	2.304897633805260	20.264690895884500	0.295161653466842	13.553197707618200	1.079926749623400	11.900528703648600	0.204608023633510
0.4038	23.055714935844900	2.285910153545410	20.742511412350600	0.300186489135594	13.449649356652800	1.059064276873160	11.828870230371800	0.204163494700046
0.4050	23.555171464920300	2.265154458115650	21.205925253345500	0.305199862979674	13.324430145427800	1.043852221846260	11.740974057729500	0.207461407059677
0.4063	24.036512390494100	2.242766483048760	21.654553722631700	0.310197070961724	13.177526454327300	1.035171334616400	11.636368509222500	0.214651810504670
0.4075	24.499252533351400	2.218882759712170	22.088031528401300	0.315173390752523	13.009017185931400	1.033721682142010	11.514638193857300	0.225623032076205
0.4088	24.942972902187200	2.193638647060860	22.506007082113800	0.320124085996270	12.819074438481200	1.039957549986610	11.375430598732300	0.240048445558850
0.4100	25.367318957326800	2.167166676942430	22.908142786053700	0.325044411089241	12.607963402942000	1.054044381407540	11.218462352050600	0.257468410539792
0.4113	25.771997979852900	2.139595046978510	23.294115309497800	0.329929616425581	12.376041500606400	1.075847998498340	11.043525058558300	0.277370283430859
0.4125	26.156775613498900	2.111046293223020	23.663615853356800	0.334774954059832	12.123756794576400	1.104958001636200	10.850490611865300	0.299244980158463
0.4138	26.521471664379800	2.081636172355950	24.016350403126800	0.339575683732797	11.851645722380700	1.140738193672070	10.639315892552800	0.322617361415006
0.4150	26.865955260196600	2.051472780216960	24.352039969963900	0.344327079205350	11.560330207544300	1.182391246506860	10.410046767399100	0.347057440028465
0.4163	27.190139485225900	2.020655930147490	24.670420819662700	0.349024434843649	11.250514214795500	1.229024403394980	10.162821313451400	0.372180741212288
0.4175	27.493975619458300	1.989276811001990	24.971244689309300	0.353663072398813	10.922979816780600	1.279706590470000	9.897872200930290	0.397643896756867
0.4188	27.777447119029800	1.957417940856950	25.254278991358700	0.358238347924129	10.578582839887300	1.333512264368540	9.615528180940590	0.423138961951338
0.4200	28.040563480162600	1.925153428360750	25.519307004890200	0.362745658773374	10.218248153606900	1.389551483111680	9.316214637470560	0.448388110163013
0.4213	28.283354130007900	1.892549549240170	25.766128053793200	0.367180450624439	9.842964662643010	1.446988164944200	9.000453177943370	0.473139313665106
0.4225	28.505862485159300	1.859665640620680	25.994557671657500	0.371538224473444	9.453780054564020	1.505049428030040	8.668860252340920	0.497163104485876
0.4238	28.708140312483000	1.826555310467310	26.204427753156900	0.375814543545395	9.051795348878600	1.563028836858770	8.322144807312600	0.520250292207006
0.4250	28.890242517657000	1.793267953590030	26.395586691751300	0.380005040068735	8.638159286524140	1.620285856772530	7.961104998343310	0.542210447028557
0.4263	29.052222474839100	1.759850559273910	26.567899503559900	0.384105421862376	8.214062592369340	1.676243191173560	7.586623999595080	0.562870953912764
0.4275	29.194127996576600	1.726349788662750	26.721247937298200	0.388111478685488	7.780732137780850	1.730383122322410	7.199664967056730	0.582076466395560
0.4288	29.315998026829200	1.692814292467240	26.855530570202400	0.392019088302352	7.339425025933670	1.782243553366880	6.801265225737610	0.599688618078801
0.4300	29.417860122188700	1.659297231212320	26.970662889900000	0.395824222216923	6.891422619842040	1.831414153312570	6.392529765440480	0.615585878246378
0.4313	29.499728767449900	1.625858950788930	27.066577362208700	0.399522951035060	6.438024532470510	1.877532812608860	5.974624141785170	0.629663462928282
0.4325	29.561604551984200	1.592569755123320	27.143223484866600	0.403111449415857	5.980542599695850	1.920282496284300	5.548766889305980	0.641833233681705
0.4338	29.603474213308600	1.559512704813300	27.200567827206100	0.406586000578258	5.520294859755050	1.959388509951070	5.116221561335400	0.652023533784677
0.4350	29.625311534214900	1.526786355040420	27.238594055785100	0.409943000334081	5.058599566398270	1.994616153557210	4.678288516792720	0.660178926066455
0.4363	29.627079060325700	1.494507327401920	27.257302945983200	0.413178960624752	4.596769266745140	2.025768716295040	4.236296576761720	0.666259808814730
0.4375	29.608730586456300	1.462812588146570	27.256712379551600	0.416290512545320	4.136104978642540	2.052685755910410	3.791594673776560	0.670241896574030
0.4388	29.570214343209900	1.431861279733680	27.236857328088200	0.419274408846579	3.677890506127520	2.075241602283130	3.345543614023090	0.672115561531927
0.4400	29.511476800264200	1.401835924659500	27.197789822378500	0.422127525913261	3.223386935216930	2.093344025942860	2.899508067260920	0.671885038824254
0.4413	29.432466990171900	1.372942792589120	27.139578907518700	0.424846865223820	2.773827355155490	2.106933015584160	2.454848891310450	0.669567505641333
0.4425	29.333141246383400	1.345411198600970	27.062310583708900	0.427429554304641	2.330411851780400	2.115979613710110	2.012915887629320	0.665192049590956
0.4438	29.213468241659700	1.319491489120140	26.966087732583600	0.429872847198482	1.894302819285680	2.120484765778300	1.575041072091280	0.658798546441079
0.4450	29.073434208041500	1.295451483186130	26.851030028926700	0.432174124473473	1.466620634291340	2.120478145498030	1.142532530901480	0.650436471178477
0.4463	28.913048217027500	1.273571182780450	26.717273837615900	0.434330892804702	1.048439732062900	2.116016927279370	0.716668916010582	0.640163669328547
0.4475	28.732347398564300	1.254135660081570	26.564972095639100	0.436340784165253	0.640785119475529	2.107184486291510	0.298694617839349	0.628045117748312
0.4488	28.531401979866400	1.237426181014800	26.394294179040700	0.438201554667408	0.244629353294160	2.094089016995640	-0.110184363963276	0.614151705718958
0.4500	28.310320029971600	1.223709832814700	26.205425754682500	0.439911083097513	-0.139109994133785	2.076862072028980	-0.508803848175887	0.598559068262293
0.4513	28.069251803257800	1.213228171562380	25.998568616733400	0.441467369189720	-0.509572366254310	2.055657034520240	-0.896044211314469	0.581346504395976
0.4525	27.808393584711200	1.206185656204550	25.773940507851900	0.442868531684493	-0.865955741493679	2.030647547936890	-1.270832467805850	0.562596013845614
0.4538	27.527990951203900	1.202738832460150	25.531774925072800	0.444112806217557	-1.207517636671370	2.002025938065910	-1.632143734955500	0.542391487043811
0.4550	27.228341375883400	1.202987310880940	25.272320910463800	0.445198543083940	-1.533575596183310	1.970001671356840	-1.979002139727260	0.520818085845714
0.4563	26.909796116471400	1.206967499822280	24.995842826679900	0.446124204920025	-1.843507173344380	1.934799902227440	-2.310481235465010	0.497961857527740
0.4575	26.572761342370800	1.214649794154690	24.702620117591400	0.446888364344492	-2.136749415193660	1.896660168750760	-2.625704005542550	0.473909634371005
0.4588	26.217698469747200	1.225939521273580	24.392947054220800	0.447489701596460	-2.412797867425960	1.855835301330790	-2.923842537310730	0.448749288961589
0.4600	25.845123688141500	1.240681487811390	24.067132466263800	0.447927002206754	-2.671205122050530	1.812590612640450	-3.204117453475930	0.422570447398666
0.4613	25.455606676742700	1.258667552665450	23.725499459509400	0.448199154735466	-2.911578936576790	1.767203439385090	-3.465797189122110	0.395465820009302
0.4625	25.049768523281200	1.279646359351710	23.368385119502800	0.448305148606803	-3.133579959447430	1.719963107435290	-3.708197200988030	0.367533412814015
0.4638	24.628278873524100	1.303334237452620	22.996140201811600	0.448244072069812	-3.336919101782660	1.671171391437770	-3.930679191420100	0.338880073575682
0.4650	24.191852354275800	1.329426324453210	22.609128809264800	0.448015110311818	-3.521354600353180	1.621143537663400	-4.132650422798180	0.309627186208020
0.4663	23.741244327126500	1.357607122945480	22.207728056536400	0.447617543749470	-3.686688821205180	1.570209913320540	-4.313563189410050	0.279920030101811
0.4675	23.277246043356700	1.387559934602500	21.792327722437500	0.447050746520997	-3.832764857416440	1.518718334285320	-4.472914503021800	0.249943745770818
0.4688	22.800679281932200	1.418974845892450	21.363329890269700	0.446314185201693	-3.959462977896750	1.467037101597120	-4.610246036105730	0.219951849934764
0.4700	22.312390562133100	1.451555142213780	20.921148576581500	0.445407417763299	-4.066696986982820	1.415558737741950	-4.725144353233960	0.190319764330594
0.4713	21.813245030036300	1.485022177872800	20.466209348653900	0.444330092796481	-4.154410556906880	1.364704345708150	-4.817241446949820	0.161650001629351
0.4725	21.304120123871900	1.519118826445220	19.998948931035300	0.443081949013830	-4.222573596907310	1.314928402014720	-4.886215579930840	0.134983397744874
0.4738	20.785899127303500	1.553611687148810	19.519814801437400	0.441662815048822	-4.271178723462600	1.266723621032070	-4.931792420905680	0.112196902661968
0.4750	20.259464721890000	1.588292239767760	19.029264776308900	0.440072609563721	-4.300237895619890	1.220625273887780	-4.953746448023530	0.096500047500756
0.4763	19.725692650254600	1.622977135384850	18.527766586412700	0.438311341676695	-4.309779277681490	1.177214002493400	-4.951902580617180	0.091932853861004
0.4775	19.185445599616400	1.657507792598870	18.015797442751500	0.436379111715013	-4.299844388746970	1.137115756532940	-4.926137988937940	0.100218891166548
0.4788	18.639567411200100	1.691749446188530	17.493843593212600	0.434276112297795	-4.270485594761910	1.100997073153940	-4.876384021814090	0.118758699797149
0.4800	18.088877714578900	1.725589771921060	16.962399870338100	0.432002629747778	-4.221763993584150	1.069553678888030	-4.802628184580650	0.143603411903958
0.4813	17.534167077311900	1.758937189967520	16.421969230664500	0.429559045827720	-4.153747737009120	1.043490587875050	-4.704916094273300	0.171943545187094
0.4825	16.976192749550700	1.791718931352770	15.873062286118800	0.426945839793028	-4.066510825838020	1.023492820886110	-4.583353336126160	0.202166987369885
0.4838	16.415675070983300	1.823878937318230	15.316196828001900	0.424163590748613	-3.960132405237790	1.010187785504390	-4.438107144943090	0.233358586413312
0.4850	15.853294593959200	1.855375650168250	14.751897344130300	0.421212980294573	-3.834696578153560	1.004103060121100	-4.269407836929590	0.264964044359511
0.4863	15.289689962227600	1.886179745589990	14.180694529745600	0.418094795442720	-3.690292744728540	1.005626012486280	-4.077549922004930	0.296617246285317
0.4875	14.725456569723800	1.916271849985830	13.603124792829100	0.414809931784038	-3.527016465896380	1.014973049914380	-3.862892833316800	0.328054707743056
0.4888	14.161146008496500	1.945640281466750	13.019729754482900	0.411359396886152	-3.344970839719010	1.032175190379250	-3.625861219438760	0.359072199866886
0.4900	13.597266299443400	1.974278849343780	12.431055745045600	0.407744313899912	-3.144268369590780	1.057082974066100	-3.366944755267740	0.389501963497595
0.4913	13.034282884255400	2.002184743834200	11.837653296615400	0.403965925355308	-2.925033293995190	1.089388851420620	-3.086697439624380	0.419200349684182
0.4925	12.472620342144700	2.029356544983300	11.240076632639600	0.400025597129048	-2.687404338255080	1.128661170041060	-2.785736360619520	0.448040965992184
0.4938	11.912664780832300	2.055792377286710	10.638883155210600	0.395924822569347	-2.431537840154580	1.174382253923880	-2.464739923580450	0.475910842603597
0.4950	11.354766838242600	2.081488234032750	10.034632930680400	0.391665226767723	-2.157611193788900	1.225983957695570	-2.124445550305780	0.502708303144373
0.4963	10.799245219695100	2.106436492834110	9.427888174168330	0.387248570972611	-1.865826549535880	1.282876480344660	-1.765646872206930	0.528341812251339
0.4975	10.246390685405800	2.130624641053840	8.819212733501330	0.382676757145571	-1.556414702740940	1.344468855095800	-1.389190453073190	0.552729379090464
0.4988	9.696470395095470	2.154034226743480	8.209171573083600	0.377951832667453	-1.229639099996550	1.410181530835090	-0.995972089361877	0.575798263821278
0.5000	9.149732510660630	2.176640047245580	7.598330258155990	0.373075995209134	-0.885799890181656	1.479452559305260	-0.586932746692777	0.597484829718146
0.5013	8.606410954335620	2.198409583769860	6.987254439871030	0.368051597789337	-0.525237947700133	1.551739242899200	-0.163054200288842	0.617734440813358
0.5025	8.066730218526470	2.219302686083790	6.376509341581950	0.362881154050484	-0.148338797336724	1.626516966735830	0.274645545822764	0.636501340769696
0.5038	7.530910124417030	2.239271507047750	5.766659246724470	0.357567343792792	0.244463626329355	1.703276594704680	0.725116981166770	0.653748472378662
0.5050	6.999170429347550	2.258260682181030	5.158266988659560	0.352113018816876	0.652683446848744	1.781521422351120	1.187283870531010	0.669447213604324
0.5063	6.471735187661930	2.276207744893270	4.551893442843340	0.346521209136372	1.075779596165230	1.860764336174480	1.660048012732800	0.683577018225805
0.5075	5.948836776043140	2.293043763595040	3.948097021697860	0.340795129634810	1.513152893885960	1.940525559251770	2.142293896462140	0.696124958437326
0.5088	5.430719502193510	2.308694182758830	3.347433172570420	0.334938187255703	1.964143493230810	2.020331167221530	2.632893177888010	0.707085174128165
0.5100	4.917642725015160	2.323079846295720	2.750453879189650	0.328953988832058	2.428028722713320	2.099712424481460	3.130708911573650	0.716458239483969
0.5113	4.409883425173060	2.336118178489370	2.157707167049670	0.322846349682076	2.904021345282070	2.178205903392280	3.634599475084590	0.724250462300033
0.5125	3.907738176966770	2.347724495279490	1.569736613178270	0.316619303122480	3.391268251142510	2.255354296466430	4.143422138214380	0.730473135122910
0.5138	3.411524485537290	2.357813416924340	0.987080860767603	0.310277111080692	3.888849596957130	2.330707802983240	4.656036239667760	0.735141760114062
0.5150	2.921581467187260	2.366300351934710	0.410273139164026	0.303824276023230	4.395778402660040	2.403825960018490	5.171305946959860	0.738275271397424
0.5163	2.438269864540040	2.373103021575200	-0.160159210273784	0.297265554461533	4.911000617652080	2.474279788500500	5.688102588812150	0.739895279637467
0.5175	1.961971402016940	2.378142994096820	-0.723695201935896	0.290605972349627	5.433395670200800	2.541654134087270	6.205306563032110	0.740025363723264
0.5188	1.493087500416210	2.381347198151250	-1.279820666833720	0.283850842752698	5.961777516757520	2.605550097803720	6.721808836329950	0.738690433747337
0.5200	1.032037382102800	2.382649385520120	-1.828028706091280	0.277005786243937	6.494896211152090	2.665587470453690	7.236512065336140	0.735916188025326
0.5213	0.579255610395917	2.381991514374430	-2.367820136586180	0.270076754582064	7.031440017027640	2.721407106162540	7.748331379841620	0.731728684788482
0.5225	0.135189118082675	2.379325025767670	-2.898703928303120	0.263070058336992	7.570038090107990	2.772673192554770	8.256194879626300	0.726154046508389
0.5238	-0.299706209565110	2.374611987967260	-3.420197633001010	0.255992399270565	8.109263759307220	2.819075396672520	8.759043904850160	0.719218311725081
0.5250	-0.724969322573367	2.367826085541570	-3.931827803837390	0.248850908448081	8.647638436506850	2.860330885575100	9.255833146590930	0.710947445919837
0.5263	-1.140138082242130	2.358953432840040	-4.433130405637650	0.241653191260478	9.183636183254200	2.896186237608530	9.745530668517990	0.701367519607318
0.5275	-1.544753536533690	2.347993194632570	-4.923651215539930	0.234407380783585	9.715688957967760	2.926419273835600	10.227117912758300	0.690505058654571
0.5288	-1.938364301953200	2.334958000213390	-5.402946213785940	0.227122201197499	10.242192559083800	2.950840848592520	10.699589762672900	0.678387569134843
0.5300	-2.320530957129500	2.319874141230710	-5.870581964462020	0.219807043344287	10.761513268101700	2.969296643362640	11.161954732533600	0.665044237094474
0.5313	-2.690830353764180	2.302781547870730	-6.326135986020310	0.212472054923863	11.271995182262500	2.981669009127670	11.613235349048300	0.650506802793224
0.5325	-3.048859753331490	2.283733542767470	-6.769197111427490	0.205128248321778	11.771968210274600	2.987878899341710	12.052468782494200	0.634810609663079
0.5338	-3.394240702719610	2.262796377037030	-7.199365837795570	0.197787629629615	12.259756686820300	2.987887929247410	12.478707776090900	0.617995830871067
0.5350	-3.726622568740480	2.240048557985330	-7.616254665347980	0.190463353048443	12.733688543596000	2.981700588195760	12.891021911470700	0.600108881501718
0.5363	-4.045685659949060	2.215579983104240	-8.019488425562970	0.183169905528011	13.192104957679900	2.969366620741160	13.288499236010500	0.581204032626872
0.5375	-4.351143874341590	2.189490899722450	-8.408704598319850	0.175923327122376	13.633370383192400	2.950983580223260	13.670248264747000	0.561345255643703
0.5388	-4.642746823040750	2.161890713904690	-8.783553617850490	0.168741473008106	14.055882860246200	2.926699545744130	14.035400356017100	0.540608342054835
0.5400	-4.920281392765820	2.132896675721990	-9.143699167274100	0.161644323183255	14.458084486418700	2.896715979987110	14.383112446252800	0.519083366117092
0.5413	-5.183572723392760	2.102632470726920	-9.488818461468570	0.154654345149204	14.838471930340800	2.861290690771660	14.712570115956900	0.496877585912417
0.5425	-5.432484590794400	2.071226749294610	-9.818602518009300	0.147796912725561	15.195606864020100	2.820740842457530	15.022990946186600	0.474118911667080
0.5438	-5.666919198896200	2.038811626421980	-10.132756415890200	0.141100779542013	15.528126189867800	2.775445942290300	15.313628113289200	0.450960104990770
0.5450	-5.886816397970140	2.005521184642330	-10.430999541731200	0.134598597166537	15.834751940082300	2.725850698503170	15.583774159513900	0.427583899194032
0.5463	-6.092152358201640	1.971490011974570	-10.713065823176700	0.128327453139072	16.114300730125300	2.672467607302150	15.832764868787100	0.404209225826548
0.5475	-6.282937738237720	1.936851805383310	-10.978703949196100	0.122329380722567	16.365692654253300	2.615879069495490	16.059983170648500	0.381098647290209
0.5488	-6.459215397666980	1.901738068211480	-11.227677577017200	0.116651757282245	16.587959518931300	2.556738758579230	16.264862991297500	0.358566835562524
0.5500	-6.621057710249260	1.866276927625810	-11.459765525448900	0.111347460620966	16.780252318858500	2.495771855163780	16.446892969025900	0.336989338832254
0.5513	-6.768563541323850	1.830592095489890	-11.674761954385200	0.106474595569487	16.941847869672800	2.433773624902690	16.605619952074300	0.316809701997641
0.5525	-6.901854958268530	1.794801993468950	-11.872476530320700	0.102095549358410	17.072154520851600	2.371605651918620	16.740652200130500	0.298541025806713
0.5538	-7.021073747146190	1.759019060782560	-12.052734577752600	0.098275111793361	17.170716882027600	2.310188862424450	16.851662216194800	0.282755386492351
0.5550	-7.126377811652530	1.723349261019440	-12.215377216388800	0.095077450320744	17.237219506125000	2.250492318803230	16.938389143220200	0.270052428806647
0.5563	-7.217937532002850	1.687891802902430	-12.360261484121300	0.092561911795146	17.271489483432800	2.193516695248320	17.000640669558700	0.261000091914479
0.5575	-7.295932161280170	1.652739088840320	-12.487260445766100	0.090777953906898	17.273497911878100	2.140271455175950	17.038294398529300	0.256050126038605
0.5588	-7.360546334832430	1.617976904403870	-12.596263287597800	0.089759929072505	17.243360220219500	2.091745152128000	17.051298650036700	0.255448891289774
0.5600	-7.411966764385180	1.583684861263680	-12.687175397734500	0.089522778830405	17.181335332650800	2.048869072382600	17.039672675724700	0.259178708018400
0.5613	-7.450379182510530	1.549937105237260	-12.759918432439600	0.090059719270755	17.087823675606600	2.012475658135940	17.003506283261200	0.266959001124285
0.5625	-7.475965594961870	1.516803299400430	-12.814430368416000	0.091342583110132	16.963364040717900	1.983254670720970	16.942958879575700	0.278307210001692
0.5638	-7.488901888347660	1.484349889113300	-12.850665541159200	0.093324755578406	16.808629332063200	1.961711539532470	16.858257956808400	0.292629993521384
0.5650	-7.489355829123480	1.452641650622540	-12.868594669429400	0.095945936408084	16.624421241020900	1.948133280931130	16.749697057945200	0.309309042249232
0.5663	-7.477485477569980	1.421743516933630	-12.868204865881200	0.099137601937168	16.411663907908000	1.942567238070860	16.617633271224000	0.327760752212544
0.5675	-7.453438028015570	1.391722663222440	-12.849499633870000	0.102828123080945	16.171396645706400	1.944816421612890	16.462484313045600	0.347467202109844
0.5688	-7.417349074756870	1.362650818561040	-12.812498850431400	0.106946867778664	15.904765816928200	1.954452641312300	16.284725267982000	0.367985788578043
0.5700	-7.369342292541730	1.334606750697970	-12.757238735407100	0.111427046356697	15.613015969361700	1.970845613307730	16.084885061302200	0.388946520041323
0.5713	-7.309529511569750	1.307678845841200	-12.683771806674400	0.116207379979809	15.297480349501600	1.993203713770350	15.863542744014500	0.410043755203940
0.5725	-7.238011159971420	1.281967676032100	-12.592166821426000	0.121232837112995	14.959570923327800	2.020620720282450	15.621323672644900	0.431026402978191
0.5738	-7.154877041633700	1.257588413568520	-12.482508703439400	0.126454720883867	14.600768042029500	2.052122934103740	15.358895665752200	0.451688550701668
0.5750	-7.060207413810310	1.234672916718350	-12.354898456285900	0.131830356066393	14.222609894538800	2.086712209957000	15.076965216562500	0.471861278068387
0.5763	-6.954074326794510	1.213371276620410	-12.209453062439200	0.137322563655726	13.826681888975100	2.123402075145750	14.776273836159800	0.491405804145719
0.5775	-6.836543186581860	1.193852586489630	-12.046305368270800	0.142899050542789	13.414606101394700	2.161245758308870	14.457594594560300	0.510207853704783
0.5788	-6.707674500497950	1.176304677857620	-11.865603954950300	0.148531793003921	12.988030922942800	2.199356227938350	14.121728917961100	0.528173046305280
0.5800	-6.567525764917120	1.160932573628340	-11.667512995309500	0.154196457801620	12.548621026055100	2.236919145848310	13.769503689752000	0.545223109670557
0.5813	-6.416153453311290	1.147955444793440	-11.452212096769600	0.159871881749552	12.098047757303200	2.273200016506130	13.401768690869900	0.561292747825256
0.5825	-6.253615061931950	1.137601936956250	-11.219896130481200	0.165539616583422	11.637980049335500	2.307546878870320	13.019394402114700	0.576327030770422
0.5838	-6.079971169541340	1.130103860778090	-10.970775046866700	0.171183538057665	11.170075927740100	2.339389769837030	12.623270177541900	0.590279206266521
0.5850	-5.895287466943630	1.125688414998260	-10.705073677801800	0.176789514155653	10.695974671222700	2.368237987765150	12.214302784421600	0.603108862200966
0.5863	-5.699636711861820	1.124569316508540	-10.423031525705700	0.182345125616246	10.217289666120700	2.393675966091370	11.793415291919000	0.614780389518018
0.5875	-5.493100565268210	1.126937418291700	-10.124902539840700	0.187839431630309	9.735601979805460	2.415358366222760	11.361546278027900	0.625261711396073
0.5888	-5.275771266965650	1.132951559449630	-9.810954880140520	0.193262773914952	9.252454662637370	2.433004830576220	10.919649312757100	0.634523255219586
0.5900	-5.047753111373400	1.142730465727440	-9.481470668900740	0.198606613053084	8.769347775224670	2.446394703487920	10.468692665495100	0.642537150871844
0.5913	-4.809163689308830	1.156346469728300	-9.136745730661040	0.203863391775744	8.287734126785530	2.455361926335740	10.009659176157300	0.649276642827482
0.5925	-4.560134868086420	1.173821640437140	-8.777089320606430	0.209026420648534	7.809015701152160	2.459790238124690	9.543546223424910	0.654715705179216
0.5938	-4.300813490265320	1.195126629438260	-8.402823841796260	0.214089782344452	7.334540739244210	2.459608758641950	9.071365719295120	0.658828848700765
0.5950	-4.031361780458650	1.220182213338870	-8.014284551511150	0.219048251320482	6.865601440790460	2.454787993692810	8.594144057409880	0.661591107836655
0.5963	-3.751957459206550	1.248863207294300	-7.611819256983960	0.223897226259748	6.403432243812780	2.445336277410870	8.112921943273740	0.662978193545790
0.5975	-3.462793572350550	1.281004201838090	-7.195788000757120	0.228632673099686	5.949208637680340	2.431296652409150	7.628754037480430	0.662966795568014
0.5988	-3.164078052963890	1.316406465994310	-6.766562735886720	0.233251076848433	5.504046463839480	2.412744182339740	7.142708348360160	0.661535015232365
0.6000	-2.856033040132530	1.354845363254050	-6.324526991196240	0.237749400706832	5.069001657105740	2.389783691452860	6.655865317867670	0.658662907632249
0.6013	-2.538893984376160	1.396077717438350	-5.870075526772190	0.242125051272242	4.645070379501030	2.362547930579820	6.169316553829940	0.654333110061635
0.6025	-2.212908573095620	1.439848704758000	-5.403613979890940	0.246375848811805	4.233189498105710	2.331196177448260	5.684163172575640	0.648531532200544
0.6038	-1.878335511191030	1.485897999700740	-4.925558501572150	0.250500001765490	3.834237358259720	2.295913290316180	5.201513728143590	0.641248082784284
0.6050	-1.535443192167630	1.533965038568320	-4.436335383969690	0.254496084779681	3.449034803528940	2.256909246536620	4.722481717339030	0.632477407482369
0.6063	-1.184508294052350	1.583793370761070	-3.936380678834630	0.258363019686492	3.078346394046630	2.214419210755930	4.248182663475410	0.622219613517135
0.6075	-0.825814332812981	1.635134140284890	-3.426139807316120	0.262100058937194	2.722881775205400	2.168704189831790	3.779730795288200	0.610480958216772
0.6088	-0.459650204247820	1.687748781680030	-2.906067161402820	0.265706771074225	2.383297149402470	2.120052341908090	3.318235350817690	0.597274481262528
0.6100	-0.086308743917547	1.741411032429280	-2.376625697347360	0.269183027888603	2.060196804950330	2.068781013758720	2.864796548620960	0.582620563900967
0.6113	0.293914666176507	1.795908365424560	-1.838286521457210	0.272528992960925	1.754134658737380	2.015239581110450	2.420501280102590	0.566547402921749
0.6125	0.680723415853203	1.851042936887120	-1.291528468673970	0.275745111326761	1.465615772949100	1.959813157239330	1.986418586698730	0.549091392879962
0.6138	1.073820881792790	1.906632132289120	-0.736837674397573	0.278832100042853	1.195097810999740	1.902927209293300	1.563594993802190	0.530297417106425
0.6150	1.472911511468950	1.962508778706300	-0.174707140039737	0.281790939460694	0.942992403475648	1.845053069577980	1.153049779425420	0.510219056921517
0.6163	1.877701748807490	2.018521078660300	0.394363707189778	0.284622865039634	0.709666401102326	1.786714235717750	0.755770259474635	0.488918739885896
0.6175	2.287900775854240	2.074532308918100	0.969869459750121	0.287329359553711	0.495442998329286	1.728493198562230	0.372707173028587	0.466467863163860
0.6188	2.703221047073220	2.130420318302800	1.551299179975540	0.289912145565415	0.300602717824137	1.671038293761190	0.004770250130010	0.442946949359933
0.6200	3.123378596240800	2.186076851354020	2.138136854515920	0.292373178055986	0.125384252606118	1.615069714281140	-0.347175958670443	0.418445923393352
0.6213	3.548093100361840	2.241406719456610	2.729861852524490	0.294714637116061	-0.030014831610360	1.561383328664050	-0.682315917334543	0.393064646975312
0.6225	3.977087690759350	2.296326837523220	3.325949387129990	0.296938920612533	-0.165437526226642	1.510850338714530	-0.999886537917339	0.366913924484483
0.6238	4.410088508602300	2.350765142126530	3.925870979759790	0.299048636757741	-0.280766929925674	1.464410169280160	-1.299180156278510	0.340117323495358
0.6250	4.846824010596050	2.404659405816390	4.529094926911610	0.301046596515496	-0.375925904293086	1.423053526841510	-1.579547004675510	0.312814378485597
0.6263	5.287024039985140	2.457955961990320	5.135086769002950	0.302935805785248	-0.450876818089264	1.387792672203910	-1.840397148443430	0.285166151925746
0.6275	5.730418687636760	2.510608354977220	5.743309760954590	0.304719457310959	-0.505621362736034	1.359617128982750	-2.081201867319280	0.257364880453268
0.6288	6.176736976721830	2.562575930895760	6.353225344188160	0.306400922265223	-0.540200422264100	1.339435711292920	-2.301494475818670	0.229650868728971
0.6300	6.625705411312600	2.613822386356350	6.964293619732820	0.307983741462030	-0.554693982917657	1.328009819568140	-2.500870591006860	0.202342556979868
0.6313	7.077046433295670	2.664314294162440	7.575973822143820	0.309471616153650	-0.549221070679633	1.325887401287000	-2.678987869604310	0.175890883930910
0.6325	7.530476833131270	2.714019627720300	8.187724793934120	0.310868398368694	-0.523939708977735	1.333349832912470	-2.835565249224230	0.150977631927451
0.6338	7.985706158539070	2.762906308656910	8.799005460209510	0.312178080749804	-0.479046893489118	1.350383195236690	-2.970381740270550	0.128684260205701
0.6350	8.442435161973100	2.810940804829220	9.409275303179760	0.313404785851146	-0.414778585787412	1.376680340405500	-3.083274825281200	0.110722285803500
0.6363	8.900354323745620	2.858086808075560	10.017994836192900	0.314552754858044	-0.331409731938878	1.411672483268570	-3.174138530978860	0.099492307021386
0.6375	9.359142483734350	2.904304022306080	10.624626076910600	0.315626335694279	-0.229254315552340	1.454582076819340	-3.242921244740370	0.097280145915200
0.6388	9.818465611294080	2.949547092522870	11.228633019210500	0.316629970486906	-0.108665456860633	1.504485247664960	-3.289623351429160	0.104507158786030
0.6400	10.277975740450100	2.993764703892970	11.829482103371200	0.317568182364154	0.029964430206256	1.560372749082280	-3.314294768433170	0.119271916637433
0.6413	10.737310095541800	3.036898876991950	12.426642684066100	0.318445561569348	0.186203412575120	1.621201866401680	-3.317032456265170	0.138972073838062
0.6425	11.196090430928500	3.078884480847100	13.019587495670600	0.319266750882576	0.359579737394275	1.685935895234500	-3.297977979237870	0.161582631108577
0.6438	11.653922606850500	3.119648979613350	13.607793114371100	0.320036430352307	0.549581454805041	1.753571164358530	-3.257315185619630	0.185812995948880
0.6450	12.110396421760900	3.159112421894560	14.190740416558100	0.320759301350954	0.755655969706243	1.823153523847350	-3.195268069472310	0.210877717383369
0.6463	12.565085719160700	3.197187674236880	14.767915032988200	0.321440069981307	0.977209536157826	1.893786922950860	-3.112098867301870	0.236289253790242
0.6475	13.017548783917900	3.233780892590940	15.338807798212700	0.322083429874541	1.213606716486260	1.964636606841430	-3.008106431999010	0.261730991867071
0.6488	13.467329038982100	3.268792218031540	15.902915194792500	0.322694044434741	1.464169835206350	2.034928992263500	-2.883624914647160	0.286985936567026
0.6500	13.913956048091300	3.302116676219930	16.459739791847600	0.323276528599184	1.728178464990180	2.103949725663890	-2.739022771999280	0.311896799354210
0.6513	14.356946823443500	3.333645254436590	17.008790677525700	0.323835430197583	2.004868987686010	2.171040930935400	-2.574702104172180	0.336343076620380
0.6525	14.795807429518400	3.363266125830600	17.549583885011900	0.324375211006640	2.293434277434170	2.235598269808580	-2.391098313789720	0.360227413540827
0.6538	15.230034865678500	3.390865987979570	18.081642811743500	0.324900227608431	2.593023554872670	2.297068167468670	-2.188680064838210	0.383467194691547
0.6550	15.659119201399000	3.416331481906630	18.604498631529300	0.325414712171746	2.902742461213720	2.354945379416120	-1.967949507282020	0.405989191866249
0.6563	16.082545929571100	3.439550658174240	19.117690699308900	0.325922753284551	3.221653398975170	2.408770968499530	-1.729442722404040	0.427726079740724
0.6575	16.499798495871700	3.460414458286230	19.620766948314500	0.326428276972894	3.548776182802310	2.458130701585790	-1.473730334229190	0.448614148231503
0.6588	16.910360956174200	3.478818182052100	20.113284279418600	0.326935028046822	3.883089039332990	2.502653846550780	-1.201418224558370	0.468591820918374
0.6600	17.313720709815700	3.494662914479670	20.594808942460600	0.327446551917092	4.223529989618310	2.542012340081880	-0.913148283330608	0.487598744310525
0.6613	17.709371254567400	3.507856888873680	21.064916909349300	0.327966177027825	4.568998641539850	2.575920297030200	-0.609599122423584	0.505575300531228
0.6625	18.096814909616300	3.518316765898470	21.523194238730300	0.328496998049509	4.918358413338320	2.604133837486240	-0.291486679713790	0.522462446295914
0.6638	18.475565455756000	3.525968811259010	21.969237431994200	0.329041859974399	5.270439203141050	2.626451215111560	0.040435358710103	0.538201810090644
0.6650	18.845150647034300	3.530749957323910	22.402653780379700	0.329603343252160	5.624040513590280	2.642713237601470	0.385375386881749	0.552735996221865
0.6663	19.205114554724000	3.532608736527650	22.823061702904100	0.330183750097650	5.977935035530020	2.652803976419200	0.742504020902286	0.566009054039685
0.6675	19.555019711867800	3.531506076905150	23.230091074826900	0.330785092095386	6.330872690127890	2.656651767659260	1.110954609856450	0.577967076148413
0.6688	19.894449033940400	3.527415952799500	23.623383546328800	0.331409079216147	6.681585124561850	2.654230508999200	1.489824161524960	0.588558892622569
0.6700	20.223007497614400	3.520325886749530	24.002592851069000	0.332057110350636	7.028790652309390	2.645561259335490	1.878174717639070	0.597736830258540
0.6713	20.540323564782500	3.510237301795000	24.367385104270300	0.332730265453101	7.371199624916420	2.630714147976930	2.275035201134590	0.605457507407781
0.6725	20.846050342830400	3.497165726790100	24.717439089973300	0.333429299374242	7.707520217382780	2.609810599112000	2.679403744737580	0.611682636394488
0.6738	21.139866475036900	3.481140860559580	25.052446537107600	0.334154637447774	8.036464603200230	2.583025874394120	3.090250496649900	0.616379807191335
0.6750	21.421476757457900	3.462206503607490	25.372112384037000	0.334906372878624	8.356755487080730	2.550591931308780	3.506520885512410	0.619523228074971
0.6763	21.690612481296700	3.440420368383330	25.676155031260600	0.335684265963213	8.667132953710060	2.512800586311570	3.927139313618680	0.621094401498558
0.6775	21.947031502956700	3.415853780707580	25.964306581978800	0.336487745153509	8.966361580191570	2.470006957441590	4.351013234934540	0.621082716441168
0.6788	22.190518047857500	3.388591285838470	26.236313070274700	0.337315909957187	9.253237748842820	2.422633137849710	4.777037563224850	0.619485942027824
0.6800	22.420882258611700	3.358730172889500	26.491934676696800	0.338167535646335	9.526597086025150	2.371172014373840	5.204099345841950	0.616310611240909
0.6813	22.637959503112500	3.326379930990830	26.730945931081300	0.339041079727178	9.785321942213640	2.316191086648920	5.631082630784930	0.611572288031710
0.6825	22.841609463279000	3.291661649847800	26.953135902487600	0.339934690103895	10.028348819428600	2.258336052371070	6.056873448737830	0.605295716054073
0.6838	23.031715030433000	3.254707376289170	27.158308376168200	0.340846214850981	10.254675645371500	2.198333791041150	6.480364828116660	0.597514852549325
0.6850	23.208181038363400	3.215659437107820	27.346282017527300	0.341773213491646	10.463368789725400	2.136994188698870	6.900461759812030	0.588272796596719
0.6863	23.370932869761400	3.174669737073380	27.516890523050800	0.342712969664472	10.653569717381500	2.075209989606100	7.316086029346840	0.577621627016935
0.6875	23.519914975418600	3.131899039565990	27.669982758211700	0.343662505047881	10.824501175975400	2.013953538284390	7.726180837545510	0.565622171728339
0.6888	23.655089347708700	3.087516236002000	27.805422882367100	0.344618594401986	10.975472821041500	1.954268912955370	8.129715136430340	0.552343737414358
0.6900	23.776433989783800	3.041697609261100	27.923090460661300	0.345577781580278	11.105886190888900	1.897257622265740	8.525687614751810	0.537863836149459
0.6913	23.883941419208500	2.994626095790920	28.022880562948200	0.346536396359834	11.215238954162900	1.844055884495700	8.913130277088880	0.522267954434287
0.6925	23.977617239499900	2.946490550968450	28.104703849726800	0.347490571937946	11.303128365102100	1.795801756741050	9.291111571534620	0.505649420312381
0.6938	24.057478805816700	2.897485022530240	28.168486645070200	0.348436262945214	11.369253874233300	1.753591305954400	9.658739033276320	0.488109436424677
0.6950	24.123554002849900	2.847808037254870	28.214170996502000	0.349369263830305	11.413418855496400	1.718424831581630	10.015161424514800	0.469757361676365
0.6963	24.175880145006900	2.797661906361930	28.241714721754300	0.350285227478693	11.435531424558000	1.691146821435580	10.359570364748700	0.450711342374417
0.6975	24.214503002294000	2.747252055064630	28.251091442320800	0.351179683937154	11.435604337187000	1.672386330684810	10.691201459064900	0.431099415813211
0.6988	24.239475950566100	2.696786381208010	28.242290603701900	0.352048059126268	11.413753970487800	1.662506762029880	11.009334945316300	0.411061235207935
0.7000	24.250859242203300	2.646474646819770	28.215317482230700	0.352885693434885	11.370198402678500	1.661574315832510	11.313295893533700	0.390750592558346
0.7013	24.248719392554100	2.596527904592680	28.170193178366000	0.353687860102376	11.305254618312300	1.669351878966930	11.602454002233700	0.370338938983815
0.7025	24.233128678103100	2.547157958693950	28.106954596347700	0.354449783306386	11.219334875293900	1.685320216340530	11.876223046112700	0.350020104368895
0.7038	24.204164743608000	2.498576855741600	28.025654410125100	0.355166655885189	11.112942278185800	1.708722651998030	12.134060037665700	0.330016365172192
0.7050	24.161910316765100	2.450996397208870	27.926361015493400	0.355833656634324	10.986665609895300	1.738625059409030	12.375464171292400	0.310585832383465
0.7063	24.106453029833700	2.404627658900710	27.809158468409100	0.356445967126835	10.841173481544400	1.773981309193050	12.599975622288600	0.292030708058718
0.7075	24.037885347763800	2.359680496625050	27.674146409487300	0.356998788014835	10.677207868546100	1.813695401502830	12.807174274645700	0.274705100044764
0.7088	23.956304601545700	2.316363010112330	27.521439974730800	0.357487354777650	10.495577109803500	1.856674314009520	12.996678450766000	0.259019582032376
0.7100	23.861813123700400	2.274880930238900	27.351169692578200	0.357906952887916	10.297148456697000	1.901868791675030	13.168143713076600	0.245437530379547
0.7113	23.754518480164800	2.235436888581400	27.163481367400800	0.358252932372615	10.082840269070900	1.948301913245180	13.321261802194600	0.234456193007771
0.7125	23.634533789609900	2.198229524418780	26.958535949612400	0.358520721750708	9.853613966253210	1.995086897293380	13.455759768930600	0.226565673801206
0.7138	23.501978117840300	2.163452383839110	26.736509392586500	0.358705841333290	9.610465851193080	2.041436320127930	13.571399348257200	0.222185074489351
0.7150	23.356976931785600	2.131292569973220	26.497592496595000	0.358803915876294	9.354418933973130	2.086664983471880	13.667976612688400	0.221588376583959
0.7163	23.199662595015000	2.101929113763430	26.241990739998200	0.358810686579673	9.086514886314530	2.130188385568100	13.745321930669400	0.224846631501858
0.7175	23.030174884922600	2.075531051827670	25.969924097914300	0.358722022431248	8.807806260646180	2.171518336389360	13.803300242913400	0.231813435736713
0.7188	22.848661510878600	2.052255221895010	25.681626848593900	0.358533930897746	8.519349105456440	2.210256847423300	13.841811656556900	0.242160903423553
0.7200	22.655278612837400	2.032243815948010	25.377347367710000	0.358242567970276	8.222196102610680	2.246089079876130	13.860792343927400	0.255447623044031
0.7213	22.450191221219200	2.015621764392710	25.057347910753100	0.357844247576651	7.917390341680670	2.278775868912140	13.860215720054600	0.271189535182801
0.7225	22.233573661409000	2.002494057886630	24.721904383696900	0.357335450378056	7.605959830846240	2.308146150141220	13.840093861178700	0.288913218347243
0.7238	22.005609889840000	1.992943142568990	24.371306102075200	0.356712831973308	7.288912823799880	2.334089483855600	13.800479115813600	0.308186022931038
0.7250	21.766493753019900	1.987026544668740	24.005855538583600	0.355973230539195	6.967234018130910	2.356548787297380	13.741465850719500	0.328627421367056
0.7263	21.516429165409000	1.984774887536500	23.625868059299700	0.355113673940842	6.641881654236580	2.375513332484220	13.663192266734600	0.349908778883117
0.7275	21.255630205993700	1.986190455072670	23.231671648600400	0.354131386351021	6.313785516340310	2.391012036820360	13.565842214032500	0.371747558784973
0.7288	20.984321135995200	1.991246429425310	22.823606622846300	0.353023794421805	5.983845809824370	2.403107058562710	13.449646933181900	0.393899767081857
0.7300	20.702736340949300	1.999886889415490	22.402025332903700	0.351788533056038	5.652932862736760	2.411887703936760	13.314886647502100	0.416152618662116
0.7313	20.411120199384200	2.012027603678370	21.967291855588900	0.350423450829133	5.321887574991060	2.417464653563830	13.161891933650100	0.438318258576070
0.7325	20.109726877986100	2.027557595191110	21.519781674136800	0.348926615114575	4.991522517413060	2.419964520329010	12.991044801119500	0.460228757043405
0.7338	19.798820050306800	2.046341398766650	21.059881347827000	0.347296316968123	4.662623565201840	2.419524757218660	12.802779417259100	0.481732311667138
0.7350	19.478672533697800	2.068221886887500	20.587988170935900	0.345531075827324	4.335951937209390	2.416288940848350	12.597582422362500	0.502690482308369
0.7363	19.149565838076100	2.093023507016700	20.104509821227500	0.343629644083741	4.012246504240290	2.410402463504070	12.375992789097800	0.522976261182931
0.7375	18.811789620833400	2.120555757956770	19.609863998237700	0.341591011586100	3.692226226784390	2.402008672756150	12.138601191750800	0.542472793877369
0.7388	18.465641044766200	2.150616733996510	19.104478051653300	0.339414410133408	3.376592585540390	2.391245502351620	11.886048863107000	0.561072592198631
0.7400	18.111424040060800	2.182996581217060	18.588788600131000	0.337099318017984	3.066031876690650	2.378242640467850	11.619025929931300	0.578677106451261
0.7413	17.749448476567800	2.217480736553020	18.063241140936200	0.334645464680200	2.761217257337900	2.363119280905260	11.338269231512300	0.595196548817425
0.7425	17.380029258250200	2.253852852484030	17.528289650818700	0.332052835538967	2.462810443385110	2.345982498970580	11.044559639232500	0.610549879935531
0.7438	17.003485357201600	2.291897344229110	16.984396178558400	0.329321677065551	2.171462981014750	2.326926286546740	10.738718908178400	0.624664887703668
0.7450	16.620138809550300	2.331401528496820	16.432030429637300	0.326452502173012	1.887817032875740	2.306031270430520	10.421606104040400	0.637478301356351
0.7463	16.230313699567000	2.372157350764310	15.871669343490300	0.323446095999735	1.612505640540410	2.283365124983220	10.094113659590500	0.648935895610617
0.7475	15.834335161062900	2.413962720356060	15.303796663792100	0.320303522173058	1.346152445244850	2.258983675213650	9.757163124543970	0.658992549698260
0.7488	15.432528426406300	2.456622488810730	14.728902502221100	0.317026129648426	1.089370868858220	2.232932670558360	9.411700680313050	0.667612234819520
0.7500	15.025217952869100	2.499949117373160	14.147482896128800	0.313615560230369	0.842762775768445	2.205250193954610	9.058692496827800	0.674767911274918
0.7513	14.612726653378100	2.543763084584550	13.560039360521400	0.310073756894163	0.606916652950976	2.175969656361240	8.699120012050490	0.680441323460112
0.7525	14.195375254183500	2.587893085791130	12.967078434742300	0.306402973041331	0.382405358985318	2.145123314472720	8.333975215954680	0.684622687168435
0.7538	13.773481795979300	2.632176073999410	12.369111224222900	0.302605782837981	0.169783502930158	2.112746239509960	7.964256019539600	0.687310269302229
0.7550	13.347361288435500	2.676457186932560	11.766652937656900	0.298685092802335	-0.030415478900196	2.078880657841450	7.590961785948480	0.688509865170323
0.7563	12.917325521907600	2.720589599343330	11.160222419943600	0.294644154826798	-0.217682475742388	2.043580579608820	7.215089095064620	0.688234183039413
0.7575	12.483683035056200	2.764434333371870	10.550341681244500	0.290486580840231	-0.391536010297257	2.006916628931500	6.837627805247190	0.686502149488787
0.7588	12.046739233632100	2.807860053494650	9.937535422506400	0.286216359337770	-0.551525627539030	1.968980987577820	6.459557466378390	0.683338152359837
0.7600	11.606796653623000	2.850742866618560	9.322330557819160	0.281837874028447	-0.697235292136805	1.929892361481430	6.081844127414480	0.678771240661348
0.7613	11.164155360831100	2.892966142168300	8.705255734002170	0.277355924874565	-0.828286725335961	1.889800873723160	5.705437569502640	0.672834302660812
0.7625	10.719113478071000	2.934420361544870	8.086840847845530	0.272775751821056	-0.944342616372041	1.848892775553780	5.331268982813080	0.665563244541912
0.7638	10.271967829938300	2.975003001072990	7.467616561468990	0.268103061536958	-1.045109648691020	1.807394845123490	4.960249091936140	0.656996192433117
0.7650	9.823014693111430	3.014618447571530	6.848113816303270	0.263344057513634	-1.130341286972710	1.765578307789860	4.593266721411890	0.647172740322618
0.7663	9.372550637360300	3.053177941151280	6.228863346239540	0.258505473883690	-1.199840276676530	1.723762058120830	4.231187780098910	0.636133265400972
0.7675	8.920873439061940	3.090599536027080	5.610395190533100	0.253594613338006	-1.253460813345650	1.682314888822880	3.874854631040880	0.623918330767677
0.7688	8.468283045452410	3.126808067294700	4.993238207082560	0.248619389522145	-1.291110344228740	1.641656335407930	3.525085802618330	0.610568193280210
0.7700	8.015082564470540	3.161735109970220	4.377919586734890	0.243588374282262	-1.312750969922690	1.602255632854170	3.182675987408330	0.596122431721738
0.7713	7.561579252222150	3.195318916218640	3.764964369287150	0.238510850096839	-1.318400418872160	1.564628167235950	2.848396267598550	0.580619707558445
0.7725	7.108085468052530	3.227504317589240	3.154894961866630	0.233396867964061	-1.308132573137840	1.529328721627360	2.522994500241620	0.564097667531432
0.7738	6.654919566102740	3.258242581090670	2.548230660371660	0.228257310901383	-1.282077530335580	1.496940810345630	2.207195792255800	0.546592994413829
0.7750	6.202406692111030	3.287491210850100	1.945487174645960	0.223103963035858	-1.240421194191690	1.468061534472630	1.901702993977670	0.528141609761297
0.7763	5.750879455136400	3.315213690634960	1.347176158040530	0.217949583997570	-1.183404394533720	1.443281744436350	1.607197141279500	0.508779030790236
0.7775	5.300678445843410	3.341379166396690	0.753804741990772	0.212807987944823	-1.111321546374100	1.423161907394000	1.324337779735910	0.488540883177391
0.7788	4.852152576003830	3.365962071974590	0.165875076203943	0.207694126012699	-1.024518866699730	1.408204925040860	1.053763109950240	0.467463573370109
0.7800	4.405659217911950	3.388941704948700	-0.416116124983842	0.202624170244980	-0.923392176377923	1.398828097074970	0.796089900751786	0.445585129111366
0.7813	3.961564127378550	3.410301763147850	-0.991678029558678	0.197615596097774	-0.808384322988904	1.395337221844820	0.551913126313788	0.422946227194767
0.7825	3.520241139678310	3.430029855310050	-1.560326127601360	0.192687259347436	-0.679982268124961	1.397906150456870	0.321805294026533	0.399591446084467
0.7838	3.082071634010490	3.448117001673480	-2.121582663426500	0.187859461661236	-0.538713889397611	1.406564713074380	0.106315441855006	0.375570813333411
0.7850	2.647443768354790	3.464557141675910	-2.674977059659870	0.183153997186948	-0.385144552714892	1.421196783941560	-0.094032203453436	0.350941773313171
0.7863	2.216751492671500	3.479346666303080	-3.220046332845340	0.178594170324565	-0.219873514138219	1.441548603812800	-0.278739902961060	0.325771797389038
0.7875	1.790393353795880	3.492483991834160	-3.756335500184800	0.174204772475397	-0.043530212739181	1.467245806933710	-0.447338399650194	0.300142030269134
0.7888	1.368771109753660	3.503969189732920	-4.283397977019330	0.170012003253401	0.143229483781025	1.497816385368720	-0.599389200295098	0.274152679783875
0.7900	0.952288174358969	3.513803684279710	-4.800795964657910	0.166043319781394	0.339727020604302	1.532716347367530	-0.734487103704756	0.247931449027748
0.7913	0.541347914851122	3.521990025408570	-5.308100828152580	0.162327196859139	0.545264828072309	1.571355080747270	-0.852262923516279	0.221647463857304
0.7925	0.136351826236471	3.528531739421820	-5.804893463608320	0.158892781744391	0.759129873874102	1.613118182799560	-0.952386344817220	0.195535464787211
0.7938	-0.262302393589069	3.533433255234010	-6.290764654603880	0.155769430910933	0.980597050998573	1.657386451168970	-1.034568846780090	0.169939738108086
0.7950	-0.654222843371173	3.536699899047550	-6.765315417289440	0.152986123266381	1.208932364677610	1.703550584920650	-1.098566618426520	0.145396484468589
0.7963	-1.039025467054630	3.538337946363150	-7.228157333719900	0.150570755413799	1.443395889360130	1.751021777392160	-1.144183391762630	0.122788002555223
0.7975	-1.416336123869980	3.538354717355710	-7.678912872982490	0.148549339390169	1.683244475001420	1.799238759407340	-1.171273115935540	0.103602874186436
0.7988	-1.785792649856450	3.536758700121900	-8.117215699684780	0.146945140577350	1.927734190551290	1.847672010993950	-1.179742397777500	0.090195927855928
0.8000	-2.147046877779530	3.533559686174940	-8.542710969386540	0.145777810535400	2.176122501210320	1.895825867722120	-1.169552638083100	0.085367323146123
