# Supplementary material for: The force at the implant cannot be assessed by the mallet force–Unless supported by a model
Source: PLoS One. 2024 May 17;19(5):e0303682. doi: 10.1371/journal.pone.0303682 (PMC11101067; doi:10.1371/journal.pone.0303682)
Supplement: S1 File — (ZIP) [file pone.0303682.s001.zip › supporting_material_fig8.csv]

Mass_imp [kg]	Stiffness_imp [N/mm]	F_sim_imp [%]	F_sim_stem [%]
0.1	1.0E+05
0.1	2.0E+05
0.1	5.0E+05
0.1	1.0E+06	18.4775537509577	18.3797127380968
0.1	2.0E+06	20.8918978747777	24.0522242713833
0.1	5.0E+06	30.4807385902929	26.4501273695406
0.1	6.0E+06	32.8691584707185	25.6528166339230
0.1	8.0E+06	36.9931282218152	23.6344684183366
0.1	1.0E+07	40.5344938561039	21.8029173387459
0.1	1.2E+07	43.6787296414429	20.5761634744785
0.1	1.4E+07	46.5133138435465	20.0657698772101
0.1	2.0E+07	53.6004280440350	22.1320766691607
0.1	2.5E+07	58.2781141401380	26.0790741804406
0.1	4.0E+07	68.0537357606101	35.1079384784151
0.1	5.0E+07	72.3185375315830	35.2972362911112
0.1	6.0E+07	75.4712476767747	32.1531401979666
0.1	8.0E+07	79.5651607237169	22.5116837007666
0.1	1.0E+08	81.7934837544585	17.0528555441624
0.1	1.2E+08	82.8359487505127	21.3958761494179
0.1	1.4E+08	83.0119465116191	23.9746538721437
0.1	1.5E+08	82.8763485181206	24.0832558466325
0.1	2.0E+08	80.3034596678791	20.7436331081258
0.1	2.5E+08	75.9182875299650	21.2300713422969
0.1	4.0E+08	63.2249492167949	21.0595036984233
0.1	5.0E+08	58.2917497516094	21.1614950791754
0.1	1.0E+09	50.8446724816046	21.0907000731410
0.2	1.0E+05
0.2	2.0E+05
0.2	5.0E+05
0.2	1.0E+06
0.2	2.0E+06	15.3095012213266	16.6771545373609
0.2	5.0E+06	19.7166383345068	21.2342979003423
0.2	6.0E+06	21.2490764253263	21.4243393011406
0.2	8.0E+06	23.8879940549162	21.0424356029217
0.2	1.0E+07	26.1368602788078	20.2093036020437
0.2	1.2E+07	28.1206406033505	19.2819506315261
0.2	1.4E+07	29.9146479607057	18.4535478829296
0.2	2.0E+07	34.5332498155336	17.2320792042888
0.2	2.5E+07	37.7559249500680	17.7552899502426
0.2	4.0E+07	45.1107589034306	23.2468156941845
0.2	5.0E+07	48.6683694928140	26.4903156439339
0.2	6.0E+07	51.4915946180140	27.9724606026340
0.2	8.0E+07	55.6271646950759	26.3241068501371
0.2	1.0E+08	58.4159315827627	21.3782413906842
0.2	1.2E+08	60.3113086012025	16.2012473787062
0.2	1.4E+08	61.5928863577514	13.8285998095735
0.2	1.5E+08	62.0629605154908	14.6978518855633
0.2	2.0E+08	63.1185718968441	19.8611484743691
0.2	2.5E+08	62.7381051438533	18.5829926402533
0.2	4.0E+08	57.3195623604638	18.0093840000792
0.2	5.0E+08	52.9060667870367	17.5157112606664
0.2	1.0E+09	41.9182793960091	17.3587435471957
0.5	1.0E+05
0.5	2.0E+05
0.5	5.0E+05
0.5	1.0E+06
0.5	2.0E+06
0.5	5.0E+06	10.0071151729742	12.5355599433505
0.5	6.0E+06	10.7812676435125	13.0374970438510
0.5	8.0E+06	12.0859843624993	13.4611228118581
0.5	1.0E+07	13.1796931273498	13.4254100483160
0.5	1.2E+07	14.1378136043329	13.1768520566202
0.5	1.4E+07	15.0000412180099	12.8509724386152
0.5	2.0E+07	17.2133171976186	12.0016053719327
0.5	2.5E+07	18.7883454639183	11.7361409338531
0.5	4.0E+07	22.6322133021888	12.9448319658135
0.5	5.0E+07	24.6486769991670	14.6581571059110
0.5	6.0E+07	26.3357181999457	16.1792187991119
0.5	8.0E+07	28.9828700253847	17.1980820665352
0.5	1.0E+08	30.9370693030303	16.0193726806560
0.5	1.2E+08	32.4121181728053	13.6230024405754
0.5	1.4E+08	33.5414754599788	10.9136917385703
0.5	1.5E+08	34.0029943695487	9.7086274693691
0.5	2.0E+08	35.5965274176625	10.7188677297792
0.5	2.5E+08	36.3804807125277	12.9156635363890
0.5	4.0E+08	36.2048228188763	10.4208371914881
0.5	5.0E+08	34.9809118339366	11.5554835900222
0.5	1.0E+09	27.8610346121940	11.1580081980720
1.0	1.0E+05
1.0	2.0E+05
1.0	5.0E+05
1.0	1.0E+06
1.0	2.0E+06
1.0	5.0E+06
1.0	6.0E+06		7.4908762533922
1.0	8.0E+06		7.7901753209289
1.0	1.0E+07		7.9282179050727
1.0	1.2E+07	7.7172835665179	7.9562887103153
1.0	1.4E+07	8.1709824781376	7.9019929605230
1.0	2.0E+07	9.3445529429921	7.5157309709631
1.0	2.5E+07	10.1875804326461	7.2310576495858
1.0	4.0E+07	12.2989611414572	7.9311207410327
1.0	5.0E+07	13.4457677332606	8.8985533060652
1.0	6.0E+07	14.4276927095166	9.7769639103724
1.0	8.0E+07	16.0101440960266	10.5376710592861
1.0	1.0E+08	17.2181795352796	9.8277630849366
1.0	1.2E+08	18.1620264525123	8.2447722635513
1.0	1.4E+08	18.9101575732049	8.4802743030594
1.0	1.5E+08	19.2244192253420	7.1846540183365
1.0	2.0E+08	20.3810736481064	7.2948001556634
1.0	2.5E+08	21.0560965355655	8.4791335318205
1.0	4.0E+08	21.5775727047957	6.5867384840197
1.0	5.0E+08	21.2519463593606	7.7705443614271
1.0	1.0E+09	17.6626807236569	7.2456689995609
2.0	1.0E+05
2.0	2.0E+05
2.0	5.0E+05
2.0	1.0E+06
2.0	2.0E+06
2.0	5.0E+06
2.0	6.0E+06
2.0	8.0E+06
2.0	1.0E+07
2.0	1.2E+07
2.0	1.4E+07
2.0	2.0E+07
2.0	2.5E+07	5.1990614572604	4.1572527965082
2.0	4.0E+07	6.3131326183677	5.8618342093273
2.0	5.0E+07	6.9300829029610	5.6481742374453
2.0	6.0E+07	7.4657388107808	5.2136422547414
2.0	8.0E+07	8.3460596518987	5.3666218017034
2.0	1.0E+08	9.0359332109683
2.0	1.2E+08	9.5874912054201	5.1022202797156
2.0	1.4E+08	10.0350321463284
2.0	1.5E+08	10.2279950062514
2.0	2.0E+08	10.9587143861542
2.0	2.5E+08	11.4178798958237
2.0	4.0E+08	11.9359544280732
2.0	5.0E+08	11.8828599162178
2.0	1.0E+09	10.1613783399948
