# Supplementary material for: The force at the implant cannot be assessed by the mallet force–Unless supported by a model
Source: PLoS One. 2024 May 17;19(5):e0303682. doi: 10.1371/journal.pone.0303682 (PMC11101067; doi:10.1371/journal.pone.0303682)
Supplement: S1 File — (ZIP) [file pone.0303682.s001.zip › supporting_material_fig9.csv]

Mass_soft_tissue_surrogate [kg]	Stiffness_soft_tissue_surrogate [N/mm]	F_sim_stem [%]
0.1	0.1	10.9030143352669
0.1	0.5	11.0232444993972
0.1	1.0	11.1695744088896
0.1	2.0	11.4531507640160
0.1	5.0	12.2200344364754
0.1	10.0	13.2717273081652
0.1	20.0	14.7506971422902
0.1	50.0	17.1026420942686
0.2	0.1	14.5262463546012
0.2	0.5	14.6117588862434
0.2	1.0	14.7163547866839
0.2	2.0	14.9179766317152
0.2	5.0	15.4664292149100
0.2	10.0	16.2356382326105
0.2	20.0	17.3571246697968
0.2	50.0	19.0961087913118
0.5	0.1	20.5907287833536
0.5	0.5	20.6299185473532
0.5	1.0	20.6781777390373
0.5	2.0	20.7723619253976
0.5	5.0	21.0370050376095
0.5	10.0	21.4279697457569
0.5	20.0	22.0507218057462
0.5	50.0	23.1216348298627
1.0	0.1	24.8968485265321
1.0	0.5	24.9134374906054
1.0	1.0	24.9339734835063
1.0	2.0	24.9744170976767
1.0	5.0	25.0908189761861
1.0	10.0	25.2693172514755
1.0	20.0	25.5783815379322
1.0	50.0	26.2073866349303
2.0	0.1	28.1134468782896
2.0	0.5	28.1191283136755
2.0	1.0	28.1261880782144
2.0	2.0	28.1401884832601
2.0	5.0	28.1812205246594
2.0	10.0	28.2464674664555
2.0	20.0	28.3659517538224
2.0	50.0	28.6496282421285
5.0	0.1	30.6269021731581
5.0	0.5	30.6279018140403
5.0	1.0	30.6291486704349
5.0	2.0	30.6316334214432
5.0	5.0	30.6390163693843
5.0	10.0	30.6510861947733
5.0	20.0	30.6743637251813
5.0	50.0	30.7383856839010
10.0	0.1	31.5929128514435
10.0	0.5	31.5931224212155
10.0	1.0	31.5933841510488
10.0	2.0	31.5939068361642
10.0	5.0	31.5954686946715
10.0	10.0	31.5980511401832
10.0	20.0	31.6031386488082
10.0	50.0	31.6177849346036
20.0	0.1	32.1095276798559
20.0	0.5	32.1095501064693
20.0	1.0	32.1095781481768
20.0	2.0	32.1096401182592
20.0	5.0	32.1098028130425
20.0	10.0	32.1100844422107
20.0	20.0	32.1106558768901
20.0	50.0	32.1123635137474
ref	0.6	0.0000000000000
ref	0.6	40.0000000000000
ref	5.0	0.0000000000000
ref	5.0	40.0000000000000
